# Supplementary material for: Crebl2 regulates cell metabolism in muscle and liver cells
Source: Sci Rep. 2019 Dec 27;9:19869. doi: 10.1038/s41598-019-56407-w (PMC6934747; doi:10.1038/s41598-019-56407-w)
Supplement: Supplementary file 2 — Supplementary Table 1 [file 41598_2019_56407_MOESM2_ESM.xlsx]

## Sheet: induced_TSC2_Mefs_rapamyin
Genes induced 2-fold by 12 h rapamycin treatment (p<0.05) in TSC2-/- MEFs treated with either control Renilla Luciferase siRNA or Crebl2 siRNA
ProbeID	Gene name	Luciferase RNAi EtOH	STDEV	Luciferase RNAi Rapamycin 12h	STDEV	Luciferase Rapa vs EtOH	STDEV	p-value	Crebl2 RNAi EtOH	STDEV	Crebl2 RNAi Rapamycin 12h	STDEV	Crebl2 RNAi Rapa vs EtOH	STDEV	p-value
1990500	9930105H17Rik	599.494	23.0078	2339.79	509.584	3.84064	0.849342	0.00198	1340.44	67.6252	2647.8	108.889	1.97827	0.12857	2.11e-06
6660202	3526401B18Rik	187.844	9.4145	604.894	46.8163	3.18498	0.293676	2.4e-05	278.927	30.9501	577.814	12.879	2.04901	0.234455	4.66e-06
5720743	6720475J19Rik	598.596	77.0794	1808.36	470.669	2.92852	0.850399	0.00726	1434.27	118.888	2047.2	90.5078	1.43204	0.134091	0.000391
5670634	Synpo	1371.37	244.487	4139.56	128.172	2.99715	0.542329	2.61e-05	2613.23	315.336	3644.38	234.217	1.38874	0.190663	0.0039
5360750	Tmem204	159.21	12.8139	473.359	85.4935	3.04267	0.601631	0.00153	213.028	4.53868	380.027	40.623	1.77723	0.194444	0.000399
6370189	Bckdha	576.713	19.911	1686.56	152.007	2.95961	0.285645	5.84e-05	727.028	74.3791	1649.39	32.3206	2.27749	0.236318	1.11e-06
2760528	1110046J11Rik	708.046	61.2307	2039.46	316.547	2.96294	0.526444	0.000865	621.744	76.9249	1355.36	176.833	2.14739	0.391963	0.000587
5690246	Gbp1	454.56	20.0668	1289.19	143.395	2.82639	0.338232	0.000176	708.093	64.9462	910.075	61.386	1.29546	0.146328	0.00785
240646	Scx	304.194	4.55017	833.84	54.0034	2.71054	0.180168	1.33e-05	336.144	69.0416	490.268	24.1581	1.43092	0.308066	0.0107
7610215	2810410A03Rik	1668.73	83.9841	4550.93	335.963	2.71681	0.242737	3.11e-05	2511.02	481.064	2847.84	117.734	1.13581	0.222281	0.283
4540372	LOC100046802	209.052	27.5264	567.312	39.7852	2.71313	0.404756	7.39e-05	309.747	49.076	591.085	70.2711	1.92732	0.377997	0.00128
4780255	Frat2	153.908	13.379	416.199	25.1923	2.67421	0.283268	2.3e-05	187.856	9.4175	486.913	37.5925	2.56123	0.238598	1.09e-05
7210079	Muc16	574.104	51.0674	1489.37	31.3152	2.60728	0.238313	3.11e-06	532.065	58.2857	823.828	80.3703	1.54019	0.227128	0.00224
4180019	Sema3c	352.149	31.6923	912.13	179.853	2.48911	0.539506	0.00327	615.5	39.5244	731.025	27.1525	1.19159	0.0881072	0.00586
6110102	Wdr45	585.547	40.1136	1428.8	57.6359	2.47624	0.196862	6.91e-06	717.219	54.1594	1320.98	162.819	1.81849	0.266231	0.000889
4260463	A130082M07Rik	323.873	12.3097	784.321	68.1863	2.44805	0.232276	9.01e-05	388.217	114.639	417.724	49.9367	1.08551	0.342791	0.697
5360689	Hbp1	1492.88	76.2695	3520.29	249.922	2.37605	0.207824	4.52e-05	1607.97	192.792	2762.89	151.362	1.69572	0.226501	0.000182
3890647	Ypel1	109.769	7.14767	258.478	29.1877	2.34651	0.30587	0.00038	126.282	8.5884	258.555	17.9001	2.03738	0.198701	2.55e-05
7570181	Clec2d	185.321	29.3645	431.743	76.6652	2.30479	0.548515	0.00397	351.561	31.6814	467.517	55.9652	1.31726	0.199257	0.0205
4050543	EG546143	374.611	20.9352	863.447	54.8596	2.30382	0.194941	3.36e-05	349.261	52.2292	447.545	38.9925	1.28144	0.221775	0.04
6550408	Ing4	976.258	15.1765	2225.69	286.088	2.33518	0.30235	0.000647	1405.06	310.536	1603.32	95.4251	1.13057	0.261183	0.331
150730	Ing4	635.359	109.738	1445.76	142.757	2.19332	0.436364	0.000827	893.828	165.216	1189.97	48.4977	1.31654	0.251993	0.0247
1470619	Krt14	842.919	7.10621	1899.03	319.309	2.20629	0.371439	0.00227	1295.37	89.9693	1877.92	27.7649	1.45587	0.102945	3.9e-05
2650228	Abtb1	236.846	18.6447	531.77	40.5189	2.19832	0.240842	0.000109	254.074	17.8176	527.85	33.4183	2.08777	0.196282	1.59e-05
4640056	Gm114	606.372	12.9814	1356.7	123.542	2.18959	0.204821	0.000139	677.192	100.04	1275.88	37.4557	1.93898	0.283771	6.86e-05
2120554	D9Ertd392e	1028.19	76.0216	2288.8	223.563	2.20946	0.270671	0.00028	1061.37	113.035	1734.03	120.559	1.63874	0.207788	0.000407
5690019	Hbp1	1082.27	14.6072	2402.03	249.03	2.22967	0.23311	0.000261	1218.48	218.082	1966.94	98.4852	1.64392	0.300012	0.00164
7510474	Wbscr27	136.245	0.593255	302.175	12.0631	2.22667	0.0894175	2.45e-06	117.835	4.19947	195.216	10.8949	1.64764	0.109702	2.63e-05
3450717	LOC383077	157.181	7.75366	348.585	47.7909	2.24019	0.326406	0.00104	192.203	7.38694	298.966	42.3774	1.56901	0.228443	0.0051
5860154	Lst1	269.88	14.269	595.37	23.5442	2.20355	0.145489	7.02e-06	285.519	38.6368	328.112	41.5339	1.16489	0.21294	0.241
2630577	Ly6f	176.07	15.4324	386.826	16.5893	2.19828	0.214505	2.8e-05	217.365	35.1504	253.034	5.2288	1.16095	0.189779	0.133
4490358	Bloc1s1	868.273	100.588	1894.15	254.993	2.14469	0.38091	0.00151	1050.72	207.252	1343.53	55.554	1.27382	0.257698	0.056
2970139	Hbp1	1093.84	36.2422	2382.46	55.6143	2.18357	0.0885007	6.18e-07	1171.47	231.035	2022.77	131.072	1.67712	0.358447	0.00144
5490008	St3gal1	692.022	134.926	1505.68	378.101	2.13485	0.678715	0.0189	958.785	173.196	1723.44	92.9775	1.80485	0.338878	0.000521
1070156	AI662250	264.849	0.856563	574.551	85.9523	2.1857	0.327055	0.00155	258.935	22.9672	346.436	23.4608	1.34272	0.149306	0.00363
1400041	Gbp2	1285.78	178.549	2772.09	279.261	2.11261	0.362433	0.000776	1473.37	258.513	1736.21	194.856	1.19117	0.245436	0.209
3180598	Rnf167	337.608	20.9114	727.803	76.9754	2.15924	0.264651	0.000407	547.051	13.1667	830.528	22.4406	1.52856	0.0549358	1.43e-06
3890343	Mxd4	374.345	6.51982	806.818	50.6374	2.15094	0.140098	2.71e-05	403.918	93.5315	415.766	34.8842	1.00977	0.253517	0.844
3290241	3110078M01Rik	182.614	1.57666	393.224	18.0454	2.14962	0.100379	5.63e-06	208.028	6.37818	239.798	14.0473	1.1617	0.0762162	0.0118
2510500	Tgfb3	617.301	15.0346	1327.64	87.8921	2.14226	0.151114	3.72e-05	894.917	372.25	922.213	21.2265	1.01239	0.429303	0.903
1030025	Cxcl12	699.628	99.7476	1488.32	98.8498	2.06459	0.324727	0.000333	668.999	62.0273	564.157	69.3237	0.853121	0.129811	0.0988
3130136	Acta2	1136.69	99.6124	2408.46	78.0593	2.12125	0.198198	2.23e-05	3697.89	229.638	5036.2	386.208	1.34931	0.134389	0.0021
5080523	Hmgb2l1	1950.72	84.5378	4118.31	333.06	2.10637	0.193265	0.00012	2464.88	356.441	3343.52	367.639	1.357	0.24642	0.0249
3440767	Il33	1082.07	78.4674	2275.65	159.666	2.12487	0.214406	0.000104	1362.71	88.4522	1822.14	108.473	1.3494	0.117767	0.00128
4480102	H2afv	1497.09	34.1812	3144.97	429.315	2.12781	0.2945	0.00119	1800.57	157.948	2462.47	193.678	1.3693	0.161129	0.00374
3400372	Mtus1	272.394	48.5169	560.259	82.3527	2.03362	0.469631	0.00444	305.241	9.85159	510.603	18.3124	1.66828	0.0807091	2.55e-06
4890630	Supt4h2	2263.17	52.0534	4654.01	351.697	2.05436	0.162276	8.41e-05	3501.44	589.984	3830.67	283.531	1.11591	0.201342	0.417
5290519	Rin2	866.731	20.8972	1774.15	135.4	2.04067	0.163327	9.07e-05	929.092	51.6106	1539.21	134.231	1.683	0.171296	0.000325
4480093	LOC225897	511.014	17.4825	1045.81	76.807	2.05777	0.166721	8.3e-05	745.285	175.978	913.008	73.0576	1.24588	0.305419	0.178
4290195	Supt4h1	677.106	66.599	1385.48	75.8933	2.03313	0.228896	0.000107	1261.55	163.136	2214.12	66.8273	1.78499	0.233056	8.44e-05
6180739	9430052C07Rik	1782.52	48.8918	3643.44	724.524	2.07104	0.415739	0.00681	2583.22	633.2	2733.02	408.567	1.0498	0.303759	0.742
7160086	EG434402	1322.28	26.7521	2693.98	69.0158	2.03831	0.0665385	6.45e-07	1224.16	194.052	1742.98	99.5621	1.42968	0.239909	0.00621
4880379	LOC100047214	195.151	31.1109	397.134	10.367	2.04253	0.329957	0.000305	169.255	11.0055	256.265	24.8183	1.49046	0.176617	0.00144
3850364	C1qtnf1	413.757	1.46415	841.601	25.0148	2.03834	0.0610131	8.32e-07	468.963	70.0045	595.07	40.7158	1.27201	0.208366	0.0357
4640711	Edn1	532.725	24.5137	1082.81	87.0079	2.01937	0.186988	0.000145	825.918	147.466	1291.32	180.297	1.58985	0.354378	0.0135
7330477	Krt7	155.286	7.64158	314.858	11.8434	2.04246	0.126508	8.93e-06	253.067	50.9673	314.654	21.7191	1.23346	0.26471	0.102
6290239	4632401N01Rik	392.409	17.4459	794.996	82.7864	2.02136	0.228874	0.00045	547.337	103.985	928.799	87.2955	1.68782	0.359686	0.0028
7050047	Fcgrt	536.595	49.1428	1087.11	116.804	2.00715	0.283369	0.000776	501.938	78.612	788.574	77.1788	1.5702	0.290147	0.00408
610315	Ldoc1l	285.211	9.952	577.816	36.539	2.04478	0.147683	4.53e-05	332.23	29.2879	380.146	27.6595	1.13497	0.13079	0.085
6520576	Hmgb2l1	362.283	40.4334	733.242	44.9475	2.02596	0.257973	0.000207	474.598	79.7486	731.862	45.2028	1.56315	0.276069	0.00282
3400091	Fbxo36	443.439	10.589	895.543	113.889	2.03112	0.262819	0.00103	407.504	87.2372	482.585	29.048	1.14868	0.26335	0.207
4180050	Mmp23	244.266	47.0564	491.994	73.8008	2.049	0.500278	0.00593	240.906	34.583	294.035	10.2752	1.21005	0.18033	0.0434
1660220	Tns1	289.809	30.1957	579.401	40.0106	2.00553	0.250687	0.000254	409.588	22.1581	499.274	60.267	1.22636	0.161242	0.0519
2370408	2310061J03Rik	199.441	18.1389	398.164	4.30565	2.00074	0.183247	2.23e-05	223.007	6.94532	290.909	17.565	1.3088	0.0886248	0.000793
3840446	Marcksl1	780.529	58.5547	1546.35	176.785	2.00839	0.274627	0.000946	2126.96	829.419	3426.53	269.394	1.61299	0.640858	0.0417
