# Supplementary material for: Crebl2 regulates cell metabolism in muscle and liver cells
Source: Sci Rep. 2019 Dec 27;9:19869. doi: 10.1038/s41598-019-56407-w (PMC6934747; doi:10.1038/s41598-019-56407-w)
Supplement: Supplementary file 3 — Supplementary Table 2 [file 41598_2019_56407_MOESM3_ESM.xlsx]

## Sheet: tr_D9C4331305AD1567088951802
Gene Name	GOTERM Biological Process	UniProt KEYWORDS
C-type lectin domain family 2, member d(Clec2d)	GO:0006968~cellular defense response,GO:0042270~protection from natural killer cell mediated cytotoxicity,GO:0045671~negative regulation of osteoclast differentiation,	Cell membrane,Complete proteome,Disulfide bond,Glycoprotein,Lectin,Membrane,Phosphoprotein,Receptor,Reference proteome,Signal-anchor,Transmembrane,Transmembrane helix,
C1q and tumor necrosis factor related protein 1(C1qtnf1)	GO:0007204~positive regulation of cytosolic calcium ion concentration,GO:0010544~negative regulation of platelet activation,GO:0010628~positive regulation of gene expression,GO:0010906~regulation of glucose metabolic process,GO:0043410~positive regulation of MAPK cascade,GO:0051260~protein homooligomerization,GO:0051897~positive regulation of protein kinase B signaling,GO:0070208~protein heterotr…	Collagen,Complete proteome,Glycoprotein,Reference proteome,Secreted,Signal,
F-box protein 36(Fbxo36)	GO:0031146~SCF-dependent proteasomal ubiquitin-dependent protein catabolic process,	Complete proteome,Reference proteome,Ubl conjugation pathway,
Fc receptor, IgG, alpha chain transporter(Fcgrt)	GO:0019882~antigen processing and presentation,	Cell membrane,Complete proteome,Direct protein sequencing,Disulfide bond,Glycoprotein,IgG-binding protein,Immunoglobulin domain,Membrane,Phosphoprotein,Polymorphism,Proteomics identification,Receptor,Reference proteome,Signal,Transmembrane,Transmembrane helix,
H2A histone family, member V(H2afv)	GO:0006342~chromatin silencing,	Acetylation,Chromosome,Complete proteome,DNA-binding,Nucleosome core,Nucleus,Reference proteome,Ubl conjugation,
MARCKS-like 1(Marcksl1)	GO:0008284~positive regulation of cell proliferation,	Actin-binding,Calmodulin-binding,Cell membrane,Complete proteome,Cytoplasm,Lipoprotein,Membrane,Myristate,Phosphoprotein,Reference proteome,
Max dimerization protein 4(Mxd4)	GO:0006351~transcription, DNA-templated,GO:0006355~regulation of transcription, DNA-templated,GO:0045892~negative regulation of transcription, DNA-templated,	Coiled coil,Complete proteome,DNA-binding,Nucleus,Proteomics identification,Reference proteome,Repressor,Transcription,Transcription regulation,
Ras and Rab interactor 2(Rin2)	GO:0006897~endocytosis,GO:0007165~signal transduction,	Alternative splicing,Complete proteome,Cytoplasm,Endocytosis,GTPase activation,Phosphoprotein,Proteomics identification,Reference proteome,SH2 domain,
ST3 beta-galactoside alpha-2,3-sialyltransferase 1(St3gal1)	GO:0001574~ganglioside biosynthetic process,GO:0006054~N-acetylneuraminate metabolic process,GO:0006468~protein phosphorylation,GO:0006486~protein glycosylation,GO:0006487~protein N-linked glycosylation,GO:0009311~oligosaccharide metabolic process,GO:0018279~protein N-linked glycosylation via asparagine,GO:0097503~sialylation,	Complete proteome,Disulfide bond,Glycoprotein,Glycosyltransferase,Golgi apparatus,Membrane,Reference proteome,Secreted,Signal-anchor,Transferase,Transmembrane,Transmembrane helix,
WD repeat domain 45(Wdr45)	GO:0000045~autophagosome assembly,GO:0000422~mitophagy,GO:0006497~protein lipidation,GO:0006914~autophagy,GO:0034497~protein localization to pre-autophagosomal structure,GO:0044804~nucleophagy,	Alternative splicing,Autophagy,Complete proteome,Proteomics identification,Reference proteome,Repeat,WD repeat,
Williams Beuren syndrome chromosome region 27 (human)(Wbscr27)	GO:0032259~methylation,	Complete proteome,Proteomics identification,Reference proteome,
actin, alpha 2, smooth muscle, aorta(Acta2)	GO:0006936~muscle contraction,GO:0008217~regulation of blood pressure,GO:0009615~response to virus,GO:0010628~positive regulation of gene expression,GO:0014829~vascular smooth muscle contraction,GO:0072144~glomerular mesangial cell development,GO:0090131~mesenchyme migration,	Acetylation,ATP-binding,Complete proteome,Cytoplasm,Cytoskeleton,Direct protein sequencing,Methylation,Muscle protein,Nucleotide-binding,Oxidation,Reference proteome,
ankyrin repeat and BTB (POZ) domain containing 1(Abtb1)	GO:0006412~translation,GO:0006414~translational elongation,GO:0030162~regulation of proteolysis,GO:0042787~protein ubiquitination involved in ubiquitin-dependent protein catabolic process,GO:0043161~proteasome-mediated ubiquitin-dependent protein catabolic process,	ANK repeat,Coiled coil,Complete proteome,Cytoplasm,Elongation factor,Protein biosynthesis,Reference proteome,Repeat,
biogenesis of lysosomal organelles complex-1, subunit 1(Bloc1s1)	GO:0008089~anterograde axonal transport,GO:0009060~aerobic respiration,GO:0016197~endosomal transport,GO:0018394~peptidyl-lysine acetylation,GO:0031175~neuron projection development,GO:0032418~lysosome localization,GO:0048490~anterograde synaptic vesicle transport,GO:0098779~mitophagy in response to mitochondrial depolarization,	Coiled coil,Complete proteome,Cytoplasm,Lysosome,Membrane,Mitochondrion,Proteomics identification,Reference proteome,
branched chain ketoacid dehydrogenase E1, alpha polypeptide(Bckdha)	GO:0008152~metabolic process,GO:0009083~branched-chain amino acid catabolic process,GO:0055114~oxidation-reduction process,	Acetylation,Complete proteome,Metal-binding,Mitochondrion,Oxidoreductase,Phosphoprotein,Potassium,Proteomics identification,Reference proteome,Thiamine pyrophosphate,Transit peptide,
chemokine (C-X-C motif) ligand 12(Cxcl12)	GO:0001569~patterning of blood vessels,GO:0001666~response to hypoxia,GO:0001667~ameboidal-type cell migration,GO:0001764~neuron migration,GO:0001938~positive regulation of endothelial cell proliferation,GO:0006935~chemotaxis,GO:0006954~inflammatory response,GO:0006955~immune response,GO:0007281~germ cell development,GO:0007420~brain development,GO:0008045~motor neuron axon guidance,GO:0008284~po…	Alternative splicing,Chemotaxis,Complete proteome,Cytokine,Disulfide bond,Growth factor,Proteomics identification,Reference proteome,Secreted,Signal,
endothelin 1(Edn1)	GO:0000122~negative regulation of transcription from RNA polymerase II promoter,GO:0001501~skeletal system development,GO:0001516~prostaglandin biosynthetic process,GO:0001569~patterning of blood vessels,GO:0001666~response to hypoxia,GO:0001701~in utero embryonic development,GO:0001821~histamine secretion,GO:0003100~regulation of systemic arterial blood pressure by endothelin,GO:0006885~regulati…	Cleavage on pair of basic residues,Complete proteome,Direct protein sequencing,Disulfide bond,Reference proteome,Secreted,Signal,Vasoactive,Vasoconstrictor,
frequently rearranged in advanced T cell lymphomas 2(Frat2)	GO:0016055~Wnt signaling pathway,	Complete proteome,Reference proteome,Wnt signaling pathway,
guanylate binding protein 2(Gbp2)	GO:0035458~cellular response to interferon-beta,GO:0042832~defense response to protozoan,GO:0044406~adhesion of symbiont to host,GO:0050830~defense response to Gram-positive bacterium,GO:0071222~cellular response to lipopolysaccharide,GO:0071346~cellular response to interferon-gamma,	Coiled coil,Complete proteome,Cytoplasm,Golgi apparatus,GTP-binding,Hydrolase,Lipoprotein,Membrane,Methylation,Nucleotide-binding,Prenylation,Reference proteome,
high mobility group box transcription factor 1(Hbp1)	GO:0006351~transcription, DNA-templated,GO:0006355~regulation of transcription, DNA-templated,GO:0010745~negative regulation of macrophage derived foam cell differentiation,GO:0016055~Wnt signaling pathway,GO:0032369~negative regulation of lipid transport,GO:0043268~positive regulation of potassium ion transport,GO:1903427~negative regulation of reactive oxygen species biosynthetic process,	3D-structure,Alternative splicing,Complete proteome,DNA-binding,Nucleus,Proteomics identification,Reference proteome,Repressor,Transcription,Transcription regulation,Wnt signaling pathway,
inhibitor of growth family, member 4(Ing4)	GO:0006260~DNA replication,GO:0006325~chromatin organization,GO:0006473~protein acetylation,GO:0006915~apoptotic process,GO:0006978~DNA damage response, signal transduction by p53 class mediator resulting in transcription of p21 class mediator,GO:0007049~cell cycle,GO:0007050~cell cycle arrest,GO:0008285~negative regulation of cell proliferation,GO:0016569~covalent chromatin modification,GO:00165…	3D-structure,Acetylation,Alternative splicing,Apoptosis,Cell cycle,Chromatin regulator,Citrullination,Coiled coil,Complete proteome,Metal-binding,Nucleus,Reference proteome,Tumor suppressor,Zinc,Zinc-finger,
interleukin 33(Il33)	GO:0002281~macrophage activation involved in immune response,GO:0002282~microglial cell activation involved in immune response,GO:0002686~negative regulation of leukocyte migration,GO:0002826~negative regulation of T-helper 1 type immune response,GO:0002830~positive regulation of type 2 immune response,GO:0006351~transcription, DNA-templated,GO:0010628~positive regulation of gene expression,GO:00…	Chromosome,Complete proteome,Cytokine,Cytoplasmic vesicle,Nucleus,Proteomics identification,Reference proteome,Secreted,Transcription,
keratin 14(Krt14)	GO:0007568~aging,GO:0010043~response to zinc ion,GO:0010212~response to ionizing radiation,GO:0030855~epithelial cell differentiation,GO:0042633~hair cycle,GO:0045110~intermediate filament bundle assembly,	Coiled coil,Complete proteome,Cytoplasm,Direct protein sequencing,Disulfide bond,Intermediate filament,Keratin,Nucleus,Phosphoprotein,Reference proteome,
keratin 7(Krt7)		Acetylation,Coiled coil,Complete proteome,Direct protein sequencing,Intermediate filament,Isopeptide bond,Keratin,Methylation,Phosphoprotein,Proteomics identification,Reference proteome,Ubl conjugation,
leucine zipper, down-regulated in cancer 1-like(Ldoc1l)		Coiled coil,Complete proteome,Reference proteome,
leukocyte specific transcript 1(Lst1)	GO:0000902~cell morphogenesis,GO:0002376~immune system process,GO:0006955~immune response,GO:0008360~regulation of cell shape,GO:0016358~dendrite development,GO:0050670~regulation of lymphocyte proliferation,GO:0050672~negative regulation of lymphocyte proliferation,	Alternative splicing,Cell shape,Complete proteome,Immunity,Membrane,Phosphoprotein,Reference proteome,Signal,Transmembrane,Transmembrane helix,
lymphocyte antigen 6 complex, locus F(Ly6f)		Cell membrane,Complete proteome,Disulfide bond,Glycoprotein,GPI-anchor,Lipoprotein,Membrane,Reference proteome,Signal,
matrix metallopeptidase 23(Mmp23)	GO:0000003~reproduction,GO:0006508~proteolysis,	Alternative splicing,Cleavage on pair of basic residues,Complete proteome,Disulfide bond,Endoplasmic reticulum,Glycoprotein,Hydrolase,Immunoglobulin domain,Membrane,Metal-binding,Protease,Reference proteome,Signal-anchor,Transmembrane,Transmembrane helix,Zinc,Zymogen,
mitochondrial tumor suppressor 1(Mtus1)	GO:0007049~cell cycle,GO:0010758~regulation of macrophage chemotaxis,	Alternative splicing,Cell cycle,Cell membrane,Coiled coil,Complete proteome,Golgi apparatus,Membrane,Mitochondrion,Nucleus,Phosphoprotein,Proteomics identification,Reference proteome,Transmembrane,Transmembrane helix,
mucin 16(Muc16)	GO:0045409~negative regulation of interleukin-6 biosynthetic process,GO:0050680~negative regulation of epithelial cell proliferation,GO:0061045~negative regulation of wound healing,	3D-structure,Complete proteome,Membrane,Reference proteome,Signal,Transmembrane,Transmembrane helix,
ring finger protein 167(Rnf167)	GO:0000209~protein polyubiquitination,GO:0045786~negative regulation of cell cycle,	Complete proteome,Glycoprotein,Ligase,Membrane,Metal-binding,Reference proteome,Signal,Transmembrane,Transmembrane helix,Ubl conjugation,Ubl conjugation pathway,Zinc,Zinc-finger,
scleraxis(Scx)	GO:0001707~mesoderm formation,GO:0001894~tissue homeostasis,GO:0001958~endochondral ossification,GO:0002062~chondrocyte differentiation,GO:0003179~heart valve morphogenesis,GO:0003188~heart valve formation,GO:0006351~transcription, DNA-templated,GO:0006355~regulation of transcription, DNA-templated,GO:0007275~multicellular organism development,GO:0008284~positive regulation of cell proliferation,…	Activator,Complete proteome,Developmental protein,DNA-binding,Nucleus,Reference proteome,Transcription,Transcription regulation,
sema domain, immunoglobulin domain (Ig), short basic domain, secreted, (semaphorin) 3C(Sema3c)	GO:0001755~neural crest cell migration,GO:0001756~somitogenesis,GO:0001974~blood vessel remodeling,GO:0003151~outflow tract morphogenesis,GO:0003215~cardiac right ventricle morphogenesis,GO:0003350~pulmonary myocardium development,GO:0007275~multicellular organism development,GO:0007399~nervous system development,GO:0007411~axon guidance,GO:0007507~heart development,GO:0009791~post-embryonic deve…	Complete proteome,Developmental protein,Differentiation,Disulfide bond,Glycoprotein,Immunoglobulin domain,Neurogenesis,Proteomics identification,Reference proteome,Secreted,Signal,
synaptopodin(Synpo)	GO:0030865~cortical cytoskeleton organization,GO:0032233~positive regulation of actin filament bundle assembly,GO:0051492~regulation of stress fiber assembly,	Actin-binding,Alternative splicing,Cell junction,Cell membrane,Cell projection,Complete proteome,Cytoplasm,Cytoskeleton,Direct protein sequencing,Glycoprotein,Membrane,Methylation,Phosphoprotein,Postsynaptic cell membrane,Proteomics identification,Reference proteome,Synapse,Tight junction,
tensin 1(Tns1)	GO:0007044~cell-substrate junction assembly,GO:0010761~fibroblast migration,GO:0035556~intracellular signal transduction,	Complete proteome,Proteomics identification,Reference proteome,SH2 domain,
transforming growth factor, beta 3(Tgfb3)	GO:0000187~activation of MAPK activity,GO:0001666~response to hypoxia,GO:0001701~in utero embryonic development,GO:0007179~transforming growth factor beta receptor signaling pathway,GO:0007184~SMAD protein import into nucleus,GO:0007435~salivary gland morphogenesis,GO:0007565~female pregnancy,GO:0007568~aging,GO:0008156~negative regulation of DNA replication,GO:0008285~negative regulation of cell…	Cleavage on pair of basic residues,Complete proteome,Disulfide bond,Glycoprotein,Growth factor,Mitogen,Proteomics identification,Reference proteome,Secreted,Signal,
transmembrane protein 204(Tmem204)	GO:0001945~lymph vessel development,GO:0030947~regulation of vascular endothelial growth factor receptor signaling pathway,GO:0051145~smooth muscle cell differentiation,	Cell junction,Cell membrane,Complete proteome,Glycoprotein,Membrane,Reference proteome,Signal,Transmembrane,Transmembrane helix,
yippee-like 1 (Drosophila)(Ypel1)		Complete proteome,Metal-binding,Nucleus,Reference proteome,Zinc,
