# Supplementary material for: Crebl2 regulates cell metabolism in muscle and liver cells
Source: Sci Rep. 2019 Dec 27;9:19869. doi: 10.1038/s41598-019-56407-w (PMC6934747; doi:10.1038/s41598-019-56407-w)
Supplement: Supplementary file 4 — Supplementary Table 3 [file 41598_2019_56407_MOESM4_ESM.xlsx]

## Sheet: C2C12_rapa_induced
Genes at least 2-fold upregulated (p<0.05) by Rapamycin in C2C12 myoblasts
Transcript	Gene name	Luciferase RNAi EtOH	STDEV	Luciferase RNAi Rapa	STDEV	Crebl2 RNAi EtOH	STDEV	Crebl2 RNAi Rapa	STDEV	Luciferase Rapa / EtOH	log2	p-value	Crebl2 RNAi Rapa / EtOH	log2	p-value
ENSMUST00000002850.7	Abcc6	0.159074	0.0365664	0.44792	0.0960421	0.0359757	0.0207078	0.11691	0.0617294	2.8158	1.49354	0.0028	3.24968	1.7003	0.0748		276 induced in Ctrl
ENSMUST00000196126.1	Anxa3	0.0922278	0.100852	0.291733	0.0700921	0.0949586	0.0510983	0.296621	0.136523	3.16318	1.66137	0.0306	3.12369	1.64325	0.0536		169 of those don’t fit criteria in Crebl2 kd
ENSMUST00000095323.7	1700029J07Rik	0.205401	0.10433	0.674832	0.0703538	0.203668	0.0832035	0.518635	0.219174	3.28544	1.71609	0.000652	2.54647	1.3485	0.0589
ENSMUST00000206436.1	4732471J01Rik	0.0862228	0.0349701	0.236449	0.0420007	0.0519939	0.00697057	0.130988	0.0923153	2.7423	1.45538	0.00312	2.5193	1.33303	0.19
ENSMUST00000020024.11	Fabp7	0.130596	0.018161	0.61278	0.171442	0.122213	0.0282406	0.304054	0.211544	4.69216	2.23025	0.00287	2.48791	1.31493	0.19
ENSMUST00000086687.9	Plcxd1	0.156948	0.0165383	0.315953	0.00967877	0.0713692	0.0699882	0.167485	0.0860259	2.0131	1.00942	7.1e-06	2.34674	1.23066	0.184
ENSMUST00000171032.7	Slc16a11	0.070526	0.0175549	0.228062	0.0534776	0.106562	0.0721427	0.249238	0.076614	3.23373	1.6932	0.00286	2.33889	1.22583	0.0572
ENSMUST00000068063.3	Tgtp1	0.19996	0.0434445	0.640971	0.182003	0.147902	0.100394	0.334891	0.136562	3.2055	1.68055	0.00649	2.26428	1.17905	0.105
ENSMUST00000153372.1	Gm5577	0.113937	0.0139907	0.316946	0.0185371	0.136024	0.0147308	0.301953	0.119109	2.78177	1.476	5.24e-06	2.21985	1.15047	0.0537
ENSMUST00000124374.1	Rapgef3os2	0.11858	0.0992159	0.297089	0.0377795	0.0459546	0.0379861	0.10073	0.0118266	2.5054	1.32504	0.0269	2.19195	1.13221	0.0544
ENSMUST00000085840.10	Ttbk2	0.0972767	0.0415568	0.229002	0.0688931	0.0736838	0.0667205	0.154352	0.0580531	2.35413	1.2352	0.0297	2.09479	1.0668	0.165
ENSMUST00000173840.1	Gm20443	0.339285	0.0479336	0.940674	0.10174	0.298935	0.111835	0.608372	0.191575	2.77252	1.4712	8.95e-05	2.03513	1.02512	0.0521
ENSMUST00000165408.7	Baiap2l2	0.0699618	0.0526936	0.218735	0.0802041	0.080198	0.036923	0.161299	0.100477	3.12649	1.64454	0.0363	2.01126	1.0081	0.237
ENSMUST00000093399.10	Pik3ip1	0.077494	0.0646698	0.262549	0.0163836	0.0407575	0.0517334	0.0817528	0.0226446	3.38799	1.76043	0.00299	2.00583	1.0042	0.255
ENSMUST00000209061.1	Zfp36	0.228637	0.0259968	1.16965	0.131431	0.17111	0.134134	0.333906	0.193881	5.11575	2.35495	1.88e-05	1.95142	0.964521	0.277
ENSMUST00000105255.2	Ctdsp2	0.188143	0.107508	0.49163	0.163185	0.144378	0.0866447	0.280087	0.114249	2.61307	1.38575	0.0361	1.93996	0.956027	0.152
ENSMUST00000167546.1	Usf1	0.266069	0.147948	0.616517	0.178506	0.132392	0.0876055	0.254924	0.0738533	2.31713	1.21234	0.0397	1.92552	0.94525	0.113
ENSMUST00000031446.6	Tmem132b	0.0784571	0.0752125	0.280577	0.113701	0.0529435	0.0498414	0.100651	0.0397029	3.57619	1.83842	0.0425	1.9011	0.926837	0.242
ENSMUST00000161273.7	Pitpnm2	0.0790554	0.00559487	0.290583	0.116981	0.0911265	0.0799802	0.173171	0.0612955	3.67569	1.87801	0.0204	1.90034	0.926259	0.208
ENSMUST00000158326.1	Gm24940	0.120905	0.0475453	0.269891	0.0390692	0.054201	0.0334978	0.102345	0.0380465	2.23226	1.15851	0.00573	1.88825	0.917053	0.151
ENSMUST00000207156.1	Cpeb1os1	0.0337187	0.0292074	0.242902	0.0901802	0.0857624	0.0101453	0.160459	0.116672	7.20379	2.84876	0.00874	1.87097	0.903786	0.312
ENSMUST00000030039.12	Fmn2	0.250173	0.107924	0.525151	0.0190628	0.502081	0.0485281	0.938377	0.330486	2.09915	1.0698	0.00484	1.86898	0.902249	0.0643
ENSMUST00000147542.1	Gm15612	0.131958	0.0282664	0.287814	0.0548793	0.0992059	0.0776107	0.185122	0.0762238	2.1811	1.12505	0.0047	1.86604	0.899982	0.22
ENSMUST00000181102.1	Gm9903	0.258902	0.136719	0.676713	0.0998552	0.29737	0.0962151	0.547987	0.183686	2.61378	1.38614	0.00524	1.84278	0.881884	0.0812
ENSMUST00000128111.1	Gm11532	0.106769	0.0497087	0.24076	0.0801028	0.070694	0.0412857	0.128349	0.010832	2.25496	1.1731	0.049	1.81555	0.860408	0.0579
ENSMUST00000169692.1	Gm6970	0.217019	0.0411554	0.440631	0.0898608	0.217172	0.0688896	0.389813	0.146551	2.03038	1.02175	0.00781	1.79495	0.843947	0.114
ENSMUST00000112872.1	Wdr38	0.0629597	0.0578967	0.260669	0.0796703	0.0779908	0.0104559	0.138014	0.048589	4.14024	2.04972	0.0132	1.76963	0.823444	0.0814
ENSMUST00000127820.1	Egr2	0.0871859	0.0369177	0.227957	0.0526494	0.070694	0.0412857	0.123529	0.104558	2.61461	1.3866	0.00905	1.74737	0.805189	0.447
ENSMUST00000076275.10	Nr6a1	0.308655	0.0576653	0.722827	0.040754	0.218737	0.0887161	0.373528	0.0808177	2.34186	1.22765	5.29e-05	1.70766	0.77202	0.0669
ENSMUST00000025910.11	Bad	0.111612	0.0485953	0.286665	0.0631061	0.0879696	0.0276018	0.149532	0.0650512	2.56841	1.36088	0.0089	1.69982	0.765379	0.182
ENSMUST00000141265.7	1810062O18Rik	0.179022	0.0946241	0.531291	0.118773	0.142846	0.0589373	0.242645	0.0993206	2.96774	1.56937	0.00698	1.69865	0.764388	0.185
ENSMUST00000189493.1	2310047D07Rik	0.296473	0.0542886	0.601625	0.0899669	0.18955	0.129579	0.321758	0.0572761	2.02927	1.02096	0.00238	1.69749	0.7634	0.157
ENSMUST00000180953.1	5330439K02Rik	0.112974	0.0358653	0.316946	0.0185371	0.0968913	0.0807161	0.163939	0.0757672	2.80549	1.48825	0.000123	1.69199	0.758719	0.335
ENSMUST00000072744.13	Vipas39	0.149017	0.0526867	0.371499	0.0735183	0.178347	0.0787608	0.298959	0.1329	2.49299	1.31788	0.00532	1.67628	0.745263	0.225
ENSMUST00000186025.1	2010007H06Rik	0.505932	0.184287	1.12022	0.12431	0.286749	0.0818937	0.474613	0.159934	2.21416	1.14676	0.00304	1.65515	0.726962	0.12
ENSMUST00000203231.1	Gm44017	0.308256	0.0902532	0.718804	0.0973263	0.313421	0.123137	0.503413	0.106102	2.33184	1.22147	0.00173	1.60619	0.683641	0.0893
ENSMUST00000136531.1	Frs3os	0.269323	0.0697559	0.557548	0.0927541	0.218429	0.0532378	0.342429	0.105171	2.07018	1.04976	0.00508	1.56769	0.648642	0.118
ENSMUST00000061483.8	Bmyc	0.307892	0.0334279	0.660149	0.0167731	0.29777	0.149832	0.459694	0.0411995	2.14409	1.10037	3.38e-06	1.54379	0.626473	0.121
ENSMUST00000049346.9	Asic3	0.111612	0.0485953	0.289747	0.0174041	0.140438	0.0437316	0.216024	0.115348	2.59603	1.37631	0.000984	1.53822	0.621257	0.329
ENSMUST00000050586.5	5430419D17Rik	0.379181	0.0743848	1.02331	0.121368	0.384175	0.126028	0.581528	0.106497	2.69874	1.43229	0.000228	1.51371	0.598087	0.0837
ENSMUST00000159072.1	AI480526	1.89366	0.343866	3.80881	0.114805	1.63218	0.376566	2.47004	0.482981	2.01134	1.00816	9.59e-05	1.51333	0.59773	0.0556
ENSMUST00000152569.1	Gm13684	0.207891	0.103554	0.429944	0.109968	0.198672	0.0942955	0.300062	0.110899	2.06812	1.04832	0.0437	1.51034	0.594875	0.273
ENSMUST00000179218.7	Golga5	0.0596716	0.0565506	0.208048	0.0701986	0.16901	0.068626	0.253466	0.118716	3.48656	1.8018	0.0291	1.49971	0.584688	0.327
ENSMUST00000089293.10	Cbx7	0.913412	0.131069	2.19147	0.110077	0.631149	0.245369	0.944484	0.266766	2.39922	1.26256	1.31e-05	1.49645	0.581546	0.185
ENSMUST00000078163.13	BC067074	0.124193	0.0470545	0.300224	0.0447028	0.090852	0.0628741	0.135808	0.0642645	2.41741	1.27346	0.00333	1.49483	0.579978	0.42
ENSMUST00000181309.2	Gm16701	0.070526	0.0175549	0.262654	0.0441218	0.116174	0.0568277	0.17258	0.0881099	3.72421	1.89694	0.000421	1.48554	0.570985	0.387
ENSMUST00000088294.11	Acrbp	0.0823435	0.0777713	0.302445	0.109325	0.0619727	0.0241493	0.0910641	0.0694361	3.67297	1.87695	0.0295	1.46942	0.555251	0.519
ENSMUST00000133528.2	Irx3os	0.398227	0.171316	0.902685	0.0993455	0.42294	0.0642708	0.620231	0.133093	2.26676	1.18063	0.00451	1.46648	0.552354	0.0601
ENSMUST00000183416.1	1190007I07Rik	0.13136	0.0500026	0.296096	0.0504284	0.0437474	0.0177432	0.0633666	0.0296791	2.25408	1.17254	0.00698	1.44847	0.534526	0.364
ENSMUST00000210326.1	Hook2	0.616141	0.20266	1.37616	0.284376	0.412286	0.155298	0.595265	0.229053	2.23351	1.15931	0.00929	1.44382	0.529888	0.296
ENSMUST00000183834.1	Gm27209	0.102883	0.0631752	0.308454	0.0748525	0.153467	0.0824147	0.220792	0.0966907	2.99811	1.58405	0.0109	1.4387	0.524761	0.394
ENSMUST00000172874.1	4833427F10Rik	0.0980403	0.0384158	0.217585	0.0141321	0.157714	0.04562	0.226793	0.0735882	2.21934	1.15013	0.00231	1.438	0.524068	0.216
ENSMUST00000207873.1	Zfp14	0.217816	0.0999942	0.50877	0.170834	0.25807	0.0959034	0.371085	0.215754	2.33577	1.2239	0.0437	1.43792	0.523988	0.439
ENSMUST00000062024.2	Trarg1	0.272247	0.0424831	0.59214	0.111738	0.209293	0.102842	0.300929	0.0839734	2.17501	1.12102	0.00356	1.43784	0.523902	0.277
ENSMUST00000204345.1	Gm44008	0.0875848	0.0138179	0.223986	0.0540056	0.136499	0.0318029	0.193173	0.0964887	2.55736	1.35466	0.00545	1.4152	0.501005	0.371
ENSMUST00000152073.1	Gm16141	0.147855	0.0495425	0.336697	0.0759254	0.0897019	0.0529428	0.124527	0.109794	2.27722	1.18727	0.0113	1.38823	0.473246	0.638
ENSMUST00000105706.7	Fbxo6	0.103082	0.0464965	0.303543	0.0905023	0.120006	0.0035684	0.165554	0.0963148	2.94467	1.5581	0.0143	1.37955	0.4642	0.444
ENSMUST00000157545.1	Gm25219	0.199362	0.113962	0.493537	0.134099	0.167752	0.11262	0.229591	0.00694298	2.47559	1.30777	0.0275	1.36863	0.452732	0.379
ENSMUST00000033699.12	Flna	0.151906	0.0672145	0.327265	0.0821679	0.24769	0.201209	0.338804	0.102995	2.15439	1.10728	0.0288	1.36786	0.451916	0.511
ENSMUST00000141133.1	Gm13496	0.51927	0.0816531	1.12625	0.273019	0.543788	0.13055	0.738572	0.139144	2.16892	1.11697	0.0102	1.3582	0.441695	0.127
ENSMUST00000102951.1	Thnsl1	0.096513	0.0776588	0.237441	0.0551422	0.243369	0.0618359	0.330242	0.0465277	2.4602	1.29878	0.0427	1.35696	0.440378	0.0998
ENSMUST00000193209.1	Gm38293	0.189704	0.065695	0.384092	0.104243	0.195897	0.0897075	0.264157	0.0633982	2.02469	1.0177	0.0341	1.34845	0.4313	0.323
ENSMUST00000191877.1	Gm38114	0.261193	0.0363221	0.66621	0.141676	0.220529	0.0471756	0.294652	0.0366176	2.55064	1.35086	0.00301	1.33611	0.418043	0.0751
ENSMUST00000200401.1	Crybg1	0.105407	0.00745983	0.29189	0.0712823	0.0897019	0.0529428	0.119707	0.0175596	2.76916	1.46945	0.00408	1.3345	0.416298	0.387
ENSMUST00000048129.4	Piwil2	0.12303	0.0402448	0.255208	0.046707	0.252873	0.0640198	0.337347	0.0658869	2.07435	1.05266	0.00993	1.33406	0.41582	0.162
ENSMUST00000203115.1	4930402H05Rik	0.0790554	0.00559487	0.21654	0.0160105	0.117799	0.0255558	0.156913	0.091738	2.73909	1.4537	8.14e-06	1.33204	0.41364	0.504
ENSMUST00000043654.9	Tubg2	0.125555	0.0653518	0.263594	0.0321836	0.139181	0.0646284	0.176639	0.0637341	2.09944	1.07	0.0168	1.26913	0.343841	0.502
ENSMUST00000195509.1	4833412K13Rik	0.0879496	0.078268	0.217585	0.0141321	0.0867121	0.0386269	0.109884	0.0240532	2.47397	1.30683	0.0302	1.26722	0.341671	0.412
ENSMUST00000040999.13	Aox3	0.255023	0.129441	0.534635	0.0516159	0.0966909	0.0433992	0.122505	0.0837677	2.09642	1.06793	0.0132	1.26697	0.341383	0.652
ENSMUST00000193381.1	Gm37092	0.293185	0.109958	0.757419	0.0489126	0.328764	0.0731769	0.412665	0.0316125	2.58342	1.36928	0.000545	1.2552	0.327917	0.118
ENSMUST00000092011.6	Gm16519	0.244533	0.0147807	0.546393	0.143693	0.250465	0.0352136	0.311501	0.0936152	2.23443	1.15991	0.0111	1.24369	0.314627	0.331
ENSMUST00000094705.2	Zfp575	0.1149	0.0238347	0.243686	0.0422187	0.170742	0.0452235	0.211717	0.0203421	2.12086	1.08465	0.00369	1.23998	0.310316	0.202
ENSMUST00000139895.1	Gm13203	0.139126	0.0219116	0.306678	0.0735224	0.14726	0.0426288	0.182404	0.0478022	2.20432	1.14033	0.00915	1.23865	0.308768	0.379
ENSMUST00000181362.1	Gm26704	0.200524	0.0987681	0.489566	0.0317973	0.540905	0.162917	0.669204	0.0583346	2.44143	1.28773	0.00293	1.23719	0.30707	0.246
ENSMUST00000195338.1	A530064N14Rik	0.247422	0.0671013	0.643585	0.133339	0.499198	0.0751423	0.61641	0.0920575	2.60116	1.37915	0.0037	1.2348	0.304277	0.138
ENSMUST00000088650.10	Ergic3	0.0608341	0.0373371	0.210296	0.066998	0.0740513	0.0383106	0.0909853	0.0283831	3.45687	1.78947	0.0149	1.22868	0.297109	0.561
ENSMUST00000050975.5	Lingo4	0.0883484	0.032939	0.21654	0.0160105	0.151092	0.0509102	0.185201	0.0424846	2.45098	1.29336	0.000913	1.22575	0.293664	0.407
ENSMUST00000185310.1	2900009J06Rik	0.159672	0.0734036	0.376698	0.0659874	0.244011	0.132764	0.296188	0.0727907	2.3592	1.2383	0.00888	1.21383	0.279569	0.572
ENSMUST00000066461.3	Gm9922	0.189504	0.0692572	0.413433	0.0908741	0.114441	0.0406666	0.138093	0.00828101	2.18165	1.12542	0.0146	1.20667	0.271035	0.362
ENSMUST00000033300.3	Art1	0.679534	0.0764694	1.44578	0.218487	0.10782	0.0423052	0.129373	0.0461563	2.12761	1.08924	0.00122	1.1999	0.262914	0.573
ENSMUST00000116639.2	Prr16	0.10657	0.0339059	0.256253	0.0709834	0.172475	0.0296653	0.201972	0.00714014	2.40455	1.26577	0.0165	1.17103	0.227773	0.145
ENSMUST00000133494.1	Gm15265	0.0263518	0.00186496	0.201856	0.0675024	0.063705	0.0497516	0.0742145	0.0195058	7.66006	2.93736	0.0041	1.16497	0.220294	0.745
ENSMUST00000123882.1	Gm16045	0.217982	0.0277705	0.453824	0.0944045	0.117799	0.0255558	0.135966	0.0697985	2.08194	1.05793	0.006	1.15422	0.20692	0.687
ENSMUST00000187483.6	4732465J04Rik	0.150909	0.130699	0.407919	0.0378084	0.280461	0.143227	0.322113	0.0666445	2.70308	1.4346	0.017	1.14851	0.199763	0.664
ENSMUST00000210676.1	Gab1	0.132523	0.0494084	0.429997	0.0946592	0.219579	0.0385148	0.250774	0.0700636	3.2447	1.69809	0.00292	1.14207	0.191648	0.524
ENSMUST00000061155.11	Kif9	0.201721	0.0530113	0.446823	0.114941	0.233865	0.0730045	0.266796	0.112879	2.21506	1.14734	0.0153	1.14081	0.190064	0.686
ENSMUST00000086675.3		0.201122	0.0229477	0.614453	0.185527	0.330141	0.212285	0.369142	0.138755	3.05512	1.61123	0.00866	1.11813	0.161094	0.799
ENSMUST00000211483.1	Gm45601	0.127707	0.0901929	0.343151	0.00793155	0.191482	0.04573	0.213844	0.0957404	2.68701	1.426	0.00621	1.11678	0.159348	0.728
ENSMUST00000113145.7	Gprasp1	0.165677	0.0340097	0.372491	0.069688	0.191482	0.04573	0.211283	0.0569714	2.2483	1.16883	0.00362	1.10341	0.141967	0.655
ENSMUST00000171802.7	Mcmdc2	0.147057	0.0676688	0.334607	0.083962	0.294213	0.0364913	0.323886	0.0608443	2.27536	1.18609	0.0236	1.10086	0.138625	0.496
ENSMUST00000205028.1	1600020E01Rik	0.280776	0.0539798	0.594988	0.17147	0.241944	0.113577	0.256776	0.0670186	2.11908	1.08344	0.0232	1.0613	0.0858352	0.852
ENSMUST00000181094.1	A930012L18Rik	0.169563	0.125988	0.478096	0.0252402	0.209233	0.060498	0.21349	0.0757614	2.81957	1.49548	0.00595	1.02035	0.0290574	0.942
ENSMUST00000184821.1	Mir7052	0.050578	0.043811	0.281308	0.0488276	0.111759	0.0111994	0.111657	0.0573506	5.56187	2.47557	0.00089	0.999081	-0.00132603	0.998
ENSMUST00000109043.8	Zfp965	0.133121	0.051101	0.372387	0.0392485	0.193274	0.0923129	0.190454	0.0881582	2.79736	1.48406	0.000668	0.985409	-0.0212054	0.971
ENSMUST00000209358.1	Gm31545	0.167404	0.0362904	0.399637	0.0504836	0.243951	0.0484157	0.239493	0.0812636	2.38726	1.25536	0.000647	0.981726	-0.0266083	0.938
ENSMUST00000105105.2	Hist1h3d	0.148818	0.0276506	0.299075	0.0588337	0.193274	0.0923129	0.185871	0.0745823	2.00967	1.00696	0.00709	0.961696	-0.0563476	0.917
ENSMUST00000134690.1	Gm7628	0.149781	0.0231858	0.309656	0.0581193	0.2283	0.0464476	0.218664	0.0607193	2.06739	1.04781	0.00445	0.95779	-0.062218	0.834
ENSMUST00000181654.1	6720483E21Rik	0.113538	0.0365888	0.253222	0.0289576	0.0935341	0.0214224	0.0892911	0.063384	2.23029	1.15723	0.00204	0.954637	-0.066976	0.916
ENSMUST00000169397.7	Slc39a7	0.12867	0.063798	0.268951	0.0524687	0.146003	0.0053308	0.138093	0.00828101	2.09023	1.06366	0.0259	0.945827	-0.0803523	0.214
ENSMUST00000153030.1	Gm12349	0.10657	0.0339059	0.224927	0.0267678	0.0592907	0.0342638	0.0552373	0.00331241	2.11061	1.07766	0.00317	0.931636	-0.102161	0.845
ENSMUST00000081285.8	Syngap1	0.0418492	0.0519258	0.234306	0.0313934	0.166435	0.0468554	0.154273	0.0472505	5.59882	2.48512	0.00152	0.926925	-0.109475	0.762
ENSMUST00000205503.1	Cd33	0.530324	0.109475	1.22595	0.124811	0.279987	0.121749	0.257643	0.0812695	2.31171	1.20896	0.000348	0.920197	-0.119985	0.8
ENSMUST00000145310.7	Ccdc136	0.206928	0.102291	0.597366	0.0226094	0.363957	0.048794	0.330833	0.0236816	2.88683	1.52949	0.000655	0.908989	-0.137665	0.331
ENSMUST00000185324.1	Gm16794	0.0769298	0.0419781	0.229055	0.0692422	0.162911	0.126524	0.147247	0.033097	2.97745	1.57408	0.0174	0.903849	-0.145846	0.843
ENSMUST00000051947.9	Nkiras2	0.226711	0.028313	0.472845	0.0676931	0.261394	0.0857591	0.213332	0.0688486	2.08568	1.06051	0.00114	0.816133	-0.293124	0.478
ENSMUST00000163194.1	Gm17112	0.420067	0.0586094	0.860855	0.0625872	0.558121	0.116038	0.451998	0.140577	2.04933	1.03515	0.000112	0.809855	-0.304264	0.352
ENSMUST00000166409.5	Klf3	0.113937	0.0139907	0.260459	0.0549991	0.234614	0.13898	0.156558	0.0333659	2.286	1.19283	0.00423	0.667301	-0.58359	0.381
ENSMUST00000106202.3	Mycbp	0.088149	0.0544597	0.224874	0.0477261	0.139963	0.0345266	0.0892122	0.0813663	2.55107	1.3511	0.017	0.637396	-0.649737	0.358
ENSMUST00000115107.7	Lncpint	0.104245	0.0198264	0.250975	0.0949036	0.14821	0.0315227	0.0921673	0.0641866	2.40756	1.26757	0.0395	0.62187	-0.685315	0.223
ENSMUST00000121246.1	Pus3	0.15635	0.0874076	0.374425	0.0845851	0.390477	0.289013	0.238232	0.019207	2.39478	1.2599	0.021	0.610106	-0.712867	0.398
ENSMUST00000108038.1	Galt	0.104444	0.0216063	0.255208	0.046707	0.137864	0.113958	0.0833682	0.0311497	2.44348	1.28894	0.00228	0.604714	-0.725674	0.455
ENSMUST00000078521.6	Dyrk4	0.381932	0.100887	0.874755	0.0763089	0.265534	0.0165398	0.311935	0.0200281	2.29034	1.19556	0.000516	1.17475	0.232348	0.0213
ENSMUST00000105511.1	Col10a1	1.01882	0.123687	2.07722	0.212993	4.24232	0.643615	5.3045	0.299371	2.03885	1.02776	0.000303	1.25038	0.322364	0.0411
ENSMUST00000180604.1	4930556M19Rik	0.658058	0.18514	1.39941	0.18451	0.885888	0.0689504	1.17083	0.111888	2.12657	1.08853	0.00268	1.32165	0.402337	0.00945
ENSMUST00000202511.1	Gm43332	0.160236	0.0585474	0.359872	0.0459451	0.179771	0.00667296	0.239414	0.0351193	2.24588	1.16728	0.00352	1.33177	0.413346	0.0277
ENSMUST00000116436.8	Ahr	39.7122	1.49905	81.1478	3.53413	57.9797	3.90242	82.144	4.46675	2.0434	1.03097	1.51e-06	1.41677	0.502607	0.000405
ENSMUST00000067599.1	Gm9947	0.124193	0.0470545	0.290845	0.0447281	0.154249	0.0171067	0.220437	0.0250146	2.34188	1.22767	0.00435	1.4291	0.515104	0.00915
ENSMUST00000063642.8	Ccdc30	0.907015	0.125849	1.88874	0.414235	1.22622	0.146931	1.75241	0.0813526	2.08237	1.05823	0.00773	1.42911	0.515122	0.00162
ENSMUST00000042054.2	Foxf2	16.6793	1.12446	36.4044	4.67396	14.9683	0.311577	21.6714	3.03204	2.18262	1.12606	0.00039	1.44782	0.533885	0.00887
ENSMUST00000111050.9	Bdnf	0.40457	0.0488741	0.850588	0.0480506	0.517624	0.0598796	0.773401	0.0669178	2.10245	1.07207	2.92e-05	1.49414	0.579313	0.00262
ENSMUST00000189404.1	Gm28151	0.256942	0.125705	0.579233	0.169125	0.341425	0.0944803	0.524085	0.0729175	2.25434	1.1727	0.0381	1.53499	0.618232	0.038
ENSMUST00000200022.1	Gm43041	1.5107	0.513741	3.11519	0.771841	1.3691	0.149396	2.14145	0.193738	2.06208	1.0441	0.0241	1.56413	0.645359	0.00156
ENSMUST00000052164.3	Npy4r	2.49371	0.540793	5.79806	0.200158	2.98036	0.595445	4.70913	0.301686	2.32507	1.21728	6.05e-05	1.58006	0.659976	0.00417
ENSMUST00000058866.7	Nxph3	0.41854	0.0455173	0.861039	0.162751	0.42708	0.0359033	0.678279	0.133729	2.05724	1.04071	0.00395	1.58818	0.667373	0.02
ENSMUST00000195992.1	4932422M17Rik	1.4565	0.377702	3.11762	0.709643	1.24502	0.451431	2.01346	0.24514	2.14048	1.09794	0.0117	1.61721	0.693508	0.0412
ENSMUST00000109127.7	Lmbr1l	0.798877	0.179196	1.64505	0.291805	0.631498	0.182933	1.02679	0.086656	2.05921	1.04209	0.00521	1.62596	0.701291	0.0148
ENSMUST00000040179.13	Ttll5	4.09311	0.145648	8.32519	0.41133	4.79663	0.376425	7.81666	0.0834999	2.03395	1.02428	2.84e-06	1.62962	0.704531	9.95e-06
ENSMUST00000181306.1	D930007P13Rik	0.652618	0.102301	1.40132	0.278657	0.405664	0.0965521	0.665816	0.14496	2.14722	1.10247	0.00473	1.6413	0.714837	0.0414
ENSMUST00000101426.10	Tmem176a	0.375893	0.0463532	0.75525	0.113502	0.262377	0.0784489	0.434281	0.0796166	2.00922	1.00663	0.00173	1.65518	0.72699	0.0373
ENSMUST00000058652.5	Hs3st3a1	3.6667	0.400503	8.16934	0.42733	6.41059	0.337929	10.6127	0.129266	2.22798	1.15574	1.11e-05	1.6555	0.727267	9.8e-07
ENSMUST00000106689.1	Wipi1	0.392986	0.126763	0.855656	0.134491	0.478184	0.129973	0.794427	0.124486	2.17732	1.12255	0.0049	1.66134	0.732351	0.0227
ENSMUST00000000049.5	Apoh	0.847404	0.291285	1.80911	0.182599	0.821675	0.215061	1.38252	0.134212	2.13488	1.09415	0.00287	1.68257	0.750663	0.00864
ENSMUST00000024988.14	C3	0.276464	0.163665	0.649672	0.0284953	0.14726	0.0426288	0.249159	0.0368269	2.34993	1.23262	0.00807	1.69196	0.758698	0.0202
ENSMUST00000094055.9	Slc16a11	0.324187	0.0803163	0.732704	0.211868	0.507812	0.143957	0.864978	0.0969891	2.26013	1.17641	0.0205	1.70334	0.768368	0.0119
ENSMUST00000178977.7	4931406C07Rik	0.121503	0.0504213	0.307409	0.0839219	0.0957412	0.022865	0.164018	0.0377622	2.53006	1.33917	0.0166	1.71314	0.776639	0.0366
ENSMUST00000180487.1	9130213A22Rik	1.25486	0.218192	2.70636	0.0806583	0.82623	0.051043	1.42074	0.202459	2.15669	1.10882	3.71e-05	1.71954	0.782027	0.00263
ENSMUST00000044503.13	Rftn1	0.413133	0.131792	0.984541	0.0488557	0.490892	0.149623	0.844897	0.0841527	2.38311	1.25284	0.00041	1.72115	0.78337	0.0118
ENSMUST00000045173.8	Tgfbi	0.204411	0.0704143	0.570272	0.0735949	0.545153	0.0885165	0.938325	0.243659	2.78984	1.48018	0.000797	1.72122	0.783428	0.0392
ENSMUST00000024159.7	Dlx2	12.0774	1.23071	25.4776	4.57494	13.2198	1.67173	23.0295	1.74936	2.10953	1.07692	0.00271	1.74205	0.800782	0.000416
ENSMUST00000156418.7	A930012O16Rik	0.585944	0.0152693	1.2942	0.0805382	0.428337	0.0738417	0.764602	0.0720975	2.20874	1.14322	5.61e-06	1.78505	0.835962	0.00133
ENSMUST00000028166.8	Nr4a2	0.104444	0.0216063	0.234411	0.0324611	0.224943	0.055903	0.402171	0.0941472	2.24437	1.16631	0.00118	1.78788	0.838249	0.031
ENSMUST00000035471.7	Lama1	0.798677	0.198042	2.00597	0.389526	1.24046	0.385197	2.21827	0.224944	2.51162	1.32862	0.00305	1.78826	0.838557	0.009
ENSMUST00000039990.5	P3h2	20.6456	1.85207	50.3377	2.65789	15.4572	0.839271	27.8015	2.98658	2.43818	1.28581	3.96e-06	1.79861	0.846879	0.000461
ENSMUST00000067752.3	Mettl7a1	70.2445	1.12043	177.073	1.61064	40.5167	1.61869	73.2551	4.2725	2.52081	1.33389	9.58e-11	1.80802	0.854414	1.67e-05
ENSMUST00000103740.1	Trac	2.06542	0.354351	4.27661	0.237958	2.46325	0.266469	4.50897	0.852985	2.07058	1.05003	0.000107	1.83049	0.872233	0.00741
ENSMUST00000095345.4	Mboat4	0.256151	0.0495234	0.551173	0.19903	0.331921	0.0759906	0.607689	0.0604045	2.15175	1.10551	0.0471	1.83083	0.872495	0.00266
ENSMUST00000057019.8	Aplnr	0.30653	0.0224664	0.684369	0.0843406	0.310906	0.0793668	0.571705	0.129234	2.23263	1.15875	0.000291	1.83883	0.878792	0.0247
ENSMUST00000031291.8	Asphd2	1.51061	0.108986	3.08974	0.275557	1.23682	0.0498972	2.29218	0.373318	2.04536	1.03236	9.13e-05	1.85329	0.890087	0.00284
ENSMUST00000101295.8	9930111J21Rik2	42.1558	4.50787	84.8492	8.3309	53.0002	6.1581	98.528	2.94721	2.01275	1.00917	0.000233	1.85901	0.894536	2.53e-05
ENSMUST00000181600.1	4930516B21Rik	0.613059	0.0449328	1.54844	0.142753	0.681959	0.0606773	1.27188	0.216761	2.52576	1.33671	3.68e-05	1.86503	0.899201	0.00394
ENSMUST00000023154.2	Cldn1	1.29548	0.111893	2.96096	0.364518	1.26564	0.218216	2.36348	0.443673	2.28561	1.19258	0.000277	1.86742	0.901048	0.0085
ENSMUST00000204816.1	Gm44037	0.138528	0.0770793	0.551225	0.20717	0.163753	0.0155983	0.30609	0.0855976	3.97917	1.99247	0.0178	1.86922	0.902435	0.0298
ENSMUST00000181948.1	Map1lc3b	0.326478	0.0714145	0.721651	0.167404	0.33701	0.0595468	0.63649	0.114817	2.21041	1.14432	0.00939	1.88864	0.917345	0.00703
ENSMUST00000177043.1	Prox2os	0.180576	0.103557	0.417299	0.0536988	0.210183	0.054164	0.398533	0.110598	2.31093	1.20847	0.0126	1.89613	0.923057	0.0381
ENSMUST00000160099.1	AI480526	0.284621	0.143089	0.619234	0.146734	0.216222	0.0270658	0.413531	0.11923	2.17564	1.12144	0.03	1.91253	0.935483	0.0314
ENSMUST00000161614.1	Gm4524	1.25328	0.241677	4.15679	0.882976	1.05216	0.0648803	2.01837	0.175985	3.31674	1.72977	0.00152	1.91832	0.939841	0.000111
ENSMUST00000023854.9	Fhl1	0.188541	0.0898317	0.426574	0.119459	0.182928	0.057836	0.350992	0.0571352	2.26249	1.17791	0.0329	1.91874	0.940161	0.0116
ENSMUST00000000095.6	Tbx2	0.635958	0.100961	1.37161	0.0570131	0.593882	0.073899	1.14066	0.202072	2.15676	1.10887	3.37e-05	1.92069	0.941626	0.00456
ENSMUST00000180733.1	Mm2pr	0.150744	0.0421135	0.371499	0.0735183	0.185028	0.0785029	0.355654	0.0741485	2.46444	1.30126	0.00405	1.92216	0.942732	0.0339
ENSMUST00000146560.8	4833418N02Rik	1.10759	0.293337	2.21885	0.139979	1.19962	0.198966	2.33683	0.191564	2.00331	1.00239	0.00103	1.94798	0.961979	0.000383
ENSMUST00000070820.6	Dcst1	0.410375	0.0841867	0.914833	0.270367	0.337853	0.0592654	0.658461	0.189338	2.22926	1.15656	0.0215	1.94896	0.962705	0.0312
ENSMUST00000039160.2	Gpr176	7.73276	0.450828	17.7989	0.393118	8.61005	0.778534	16.833	1.64474	2.30175	1.20273	1.08e-07	1.95504	0.967196	0.00023
ENSMUST00000050918.3	Camk2n1	1.76008	0.525878	3.964	1.01951	1.16745	0.237244	2.28426	0.374593	2.25217	1.17132	0.0159	1.95662	0.96836	0.00476
ENSMUST00000019516.4	Nrbp2	66.5532	3.80951	184.538	2.19449	37.8517	1.2824	74.1705	3.1249	2.77279	1.47134	6.64e-09	1.95951	0.97049	1.55e-06
ENSMUST00000192691.1	Gm38250	0.38811	0.0654903	0.855892	0.0717856	0.300619	0.110389	0.589815	0.0628437	2.20528	1.14096	0.000162	1.962	0.972325	0.0076
ENSMUST00000009538.11	Syn2	0.605094	0.12713	1.27309	0.0736717	0.476251	0.144648	0.935409	0.187487	2.10395	1.0731	0.000222	1.96411	0.973877	0.0153
ENSMUST00000085102.5	Cish	0.16664	0.0150406	0.3495	0.067751	0.231765	0.00850331	0.457645	0.0735189	2.09733	1.06856	0.00384	1.97461	0.981565	0.00185
ENSMUST00000007280.8	Krt16	0.504736	0.131674	1.31912	0.275539	0.334328	0.0775407	0.661666	0.0473632	2.61349	1.38598	0.00362	1.97909	0.984837	0.000784
ENSMUST00000146938.1	Gm16124	0.450532	0.13764	0.924553	0.257844	0.291423	0.100182	0.582277	0.100191	2.05213	1.03713	0.0308	1.99805	0.99859	0.012
ENSMUST00000050958.8	Tmie	0.81943	0.12002	1.66894	0.276206	0.222261	0.0217663	0.45054	0.0149496	2.0367	1.02624	0.00275	2.02707	1.0194	5.59e-06
ENSMUST00000106357.7	Ypel3	1.17305	0.00490989	2.35735	0.169304	0.752119	0.214358	1.52802	0.15678	2.00959	1.0069	1.93e-05	2.03162	1.02263	0.00231
ENSMUST00000144604.1	E130102H24Rik	1.77196	0.351938	3.71807	0.501043	0.943802	0.245328	1.91986	0.225037	2.09828	1.06921	0.00151	2.03417	1.02444	0.00227
ENSMUST00000044828.13	Lgr6	11.9098	0.503209	26.9974	3.30149	7.17939	1.60724	14.7233	2.18036	2.26682	1.18067	0.00023	2.05077	1.03617	0.00293
ENSMUST00000072692.10	Plec	0.547575	0.0974522	1.09668	0.358167	0.549627	0.200072	1.12983	0.233473	2.00279	1.00201	0.0428	2.05563	1.03958	0.0171
ENSMUST00000181214.2	3110039I08Rik	37.527	8.99201	78.637	4.34604	41.7809	7.70896	86.2118	3.93655	2.09548	1.06728	0.000383	2.06343	1.04504	0.000113
ENSMUST00000022051.13	Nkd2	13.7785	1.01906	28.2675	0.830753	8.71459	0.246785	18.0237	4.77791	2.05157	1.03673	1.34e-06	2.06822	1.04839	0.015
ENSMUST00000028749.13	Capn3	1.16687	0.149902	2.56083	0.0780522	0.694513	0.0449812	1.44268	0.0486834	2.19461	1.13396	7.36e-06	2.07726	1.05468	1.16e-06
ENSMUST00000185538.1	Gm28119	1.24875	0.289272	3.57168	0.491556	1.7346	0.350727	3.62168	0.0825658	2.8602	1.51612	0.000406	2.0879	1.06206	0.000101
ENSMUST00000107748.1	Ppp1r9b	0.162953	0.0826372	0.402694	0.130911	0.206551	0.0722536	0.431917	0.135235	2.47122	1.30523	0.0364	2.09109	1.06426	0.0437
ENSMUST00000168120.1	Acot1	0.473569	0.044417	1.04748	0.133219	0.527343	0.165904	1.1172	0.33512	2.21189	1.14528	0.000399	2.11854	1.08307	0.0341
ENSMUST00000212450.1	Gm33023	0.164515	0.0462851	0.377795	0.0611985	0.0952664	0.0396849	0.202051	0.0410118	2.29642	1.19939	0.00296	2.1209	1.08468	0.0177
ENSMUST00000025379.13	Dpysl3	2.81654	0.722321	5.9091	1.44708	2.77281	0.362071	5.90263	0.36005	2.098	1.06901	0.0162	2.12875	1.09001	4.11e-05
ENSMUST00000097494.8	9930111J21Rik1	6.13496	0.854376	14.3611	0.980575	7.71153	0.903577	16.4697	1.4035	2.34087	1.22704	3.43e-05	2.13573	1.09473	9.97e-05
ENSMUST00000173672.1	Neat1	45.5088	5.0927	95.9023	5.19909	31.2418	7.92595	67.1388	3.11738	2.10733	1.07542	2.04e-05	2.14901	1.10367	0.000337
ENSMUST00000083665.2	Mir23b	0.258868	0.0895342	0.545034	0.169023	0.128252	0.0175518	0.276108	0.0506092	2.10545	1.07413	0.0411	2.15285	1.10625	0.00306
ENSMUST00000072755.10	Col18a1	1.35267	0.101472	2.96404	0.415033	0.715146	0.0554307	1.55997	0.273458	2.19125	1.13176	0.000615	2.18134	1.12521	0.00193
ENSMUST00000140271.1	Dlx1as	0.277454	0.106616	0.608626	0.108141	0.256612	0.0983411	0.563549	0.147273	2.19361	1.13331	0.00921	2.19611	1.13495	0.0239
ENSMUST00000164960.3	Rasgef1a	0.381341	0.137682	0.935944	0.168098	0.436858	0.106476	0.963856	0.0217198	2.45435	1.29534	0.00447	2.20634	1.14165	0.000155
ENSMUST00000126622.7	Gm9828	0.132323	0.0703046	0.33675	0.0586377	0.256612	0.0983411	0.566268	0.0943486	2.5449	1.34761	0.00829	2.20671	1.1419	0.00766
ENSMUST00000020403.5	Csrp2	228.156	5.66399	463.519	33.3687	253.449	14.3827	559.887	7.4947	2.03159	1.02261	1.99e-05	2.20907	1.14344	5.41e-08
ENSMUST00000109824.1	Id1	0.266833	0.111653	0.584642	0.139148	0.317053	0.040219	0.708104	0.137609	2.19104	1.13161	0.0215	2.23339	1.15924	0.00324
ENSMUST00000200523.1	Gm43703	0.576651	0.0365592	1.19434	0.34839	0.438884	0.211658	0.980377	0.177906	2.07116	1.05044	0.0224	2.2338	1.1595	0.0146
ENSMUST00000181702.1	Gm26578	1.18509	0.153209	2.4431	0.410516	0.89869	0.144095	2.00778	0.404382	2.06153	1.04371	0.00252	2.23412	1.15971	0.00422
ENSMUST00000163991.2	Smpd5	0.698512	0.261073	1.67045	0.165362	1.03267	0.0562424	2.31972	0.364745	2.39144	1.25788	0.00159	2.24632	1.16757	0.000931
ENSMUST00000096232.5	Cebpd	19.108	4.08521	39.9004	6.57348	18.327	1.01125	41.9226	7.00804	2.08815	1.06223	0.00349	2.28748	1.19376	0.00118
ENSMUST00000102572.7	Asgr2	0.158111	0.0111897	0.623493	0.244667	0.348614	0.063635	0.80035	0.0410963	3.94339	1.97944	0.0166	2.29581	1.199	4.81e-05
ENSMUST00000211167.1	Gm45494	0.392753	0.0497809	0.866709	0.257049	0.395411	0.0862638	0.917417	0.0751684	2.20676	1.14193	0.0202	2.32016	1.21423	0.000218
ENSMUST00000042118.9	Foxq1	5.02522	0.999356	16.0619	3.24101	2.51223	0.283585	5.85607	1.09763	3.19627	1.67639	0.00134	2.33102	1.22096	0.0022
ENSMUST00000049810.7	Cxcr6	0.397794	0.120615	0.829477	0.106196	1.67649	0.423511	3.95052	0.910395	2.08519	1.06018	0.00349	2.35642	1.2366	0.00778
ENSMUST00000062519.13	Crebrf	35.2697	3.81109	70.7269	5.50493	26.4008	5.26117	62.3076	6.6112	2.00532	1.00383	9.46e-05	2.36007	1.23883	0.000322
ENSMUST00000102853.3	Cstad	0.868812	0.110033	2.09611	0.332312	0.518788	0.159113	1.23269	0.280744	2.41262	1.2706	0.000905	2.37609	1.24859	0.00864
ENSMUST00000159407.2	Gm15867	7.53426	0.585447	15.3363	2.28416	5.08697	0.232778	12.1151	0.464231	2.03554	1.02541	0.00123	2.38161	1.25193	3.95e-07
ENSMUST00000024660.8	Smoc2	4.12657	0.118572	13.9853	1.09819	8.46687	0.41389	20.3792	0.973165	3.38908	1.76089	4.63e-06	2.40694	1.2672	1.17e-06
ENSMUST00000045747.4	Wnt4	18.0784	0.819193	40.0392	3.97597	7.36138	0.896107	17.7793	1.19757	2.21476	1.14715	8.38e-05	2.41522	1.27215	1.97e-05
ENSMUST00000048183.7	Fmod	69.5057	4.89606	311.915	24.0603	175.163	25.7995	425.13	25.5248	4.48762	2.16595	2.56e-06	2.42705	1.2792	2.1e-05
ENSMUST00000008032.13	Crlf1	131.071	8.8478	268.772	40.0591	170.088	14.8396	414.479	4.46298	2.05058	1.03603	0.00114	2.43685	1.28502	1.59e-07
ENSMUST00000178958.1	A630023A22Rik	0.190069	0.0953718	0.515719	0.0166612	0.154249	0.0171067	0.376562	0.129974	2.71333	1.44006	0.00113	2.44126	1.28762	0.026
ENSMUST00000068233.10	Kcnmb4	2.62382	0.232334	5.2489	0.328851	2.01148	0.201859	4.91557	0.445159	2.00048	1.00034	2.89e-05	2.44376	1.2891	4.92e-05
ENSMUST00000095132.9	Spag6	0.485413	0.149271	1.16233	0.152524	0.377768	0.00992576	0.92665	0.0900738	2.39452	1.25974	0.00152	2.45296	1.29452	4.4e-05
ENSMUST00000171838.1	Calcoco1	2.71003	0.4772	5.66372	0.410609	1.71778	0.255085	4.26038	0.212224	2.08991	1.06344	0.000186	2.48017	1.31044	1.13e-05
ENSMUST00000139014.1	2900052L18Rik	1.78883	0.0633971	4.10898	0.153777	1.31938	0.445461	3.34278	0.00944609	2.29702	1.19976	3.3e-07	2.5336	1.34119	0.000223
ENSMUST00000026564.8	Ifitm1	0.702996	0.140538	1.67246	0.179035	0.65768	0.233598	1.66715	0.311498	2.37905	1.25038	0.000318	2.5349	1.34193	0.00415
ENSMUST00000088523.10	Samhd1	0.827223	0.176017	2.85802	0.0401542	0.915135	0.22406	2.32278	0.188665	3.45496	1.78867	1.18e-06	2.53818	1.34379	0.000163
ENSMUST00000119694.1	Ctsf	20.2798	0.950062	40.6266	1.78999	12.7714	1.58205	32.5391	1.98395	2.00331	1.00238	2.32e-06	2.54781	1.34926	1.03e-05
ENSMUST00000115096.3	Plxna4	2.46752	0.551236	10.7083	1.01828	3.55976	1.06033	9.09073	0.562475	4.33972	2.1176	1.74e-05	2.55375	1.35262	0.000206
ENSMUST00000020223.7	Tcp11l2	58.3277	1.00104	129.861	1.22833	39.4651	1.97411	101.502	4.53924	2.2264	1.15471	2.95e-10	2.57194	1.36286	6.24e-07
ENSMUST00000143813.1	0610009L18Rik	2.20969	0.123432	4.53043	0.375351	1.05402	0.239056	2.72928	0.331214	2.05026	1.0358	5.25e-05	2.5894	1.37262	0.000391
ENSMUST00000029642.7	1700061I17Rik	0.139126	0.0219116	0.452988	0.026757	0.226201	0.041568	0.595423	0.134888	3.25596	1.70308	4.2e-06	2.63228	1.39631	0.00397
ENSMUST00000034590.2	Tagln	100.618	6.35911	212.008	2.6787	220.303	5.79851	586.566	34.1273	2.10707	1.07524	1.38e-07	2.66254	1.4128	1.7e-06
ENSMUST00000041705.7	Spata20	0.341445	0.132895	1.03465	0.126084	0.489386	0.18645	1.31452	0.258863	3.03022	1.59942	0.000604	2.68606	1.42549	0.00419
ENSMUST00000155571.1	Fam222b	0.230225	0.164319	0.506444	0.0579151	0.172475	0.0296653	0.46605	0.105145	2.19978	1.13736	0.0335	2.70214	1.4341	0.00349
ENSMUST00000131787.1	2410006H16Rik	119.166	4.12732	247.58	10.9556	114.926	1.65466	311.797	16.7031	2.07761	1.05492	1.37e-06	2.71302	1.4399	9.24e-07
ENSMUST00000097336.4	Lst1	0.367962	0.017093	0.825506	0.140757	0.159339	0.0460231	0.434203	0.112798	2.24345	1.16572	0.00139	2.72503	1.44627	0.00791
ENSMUST00000190311.1	Gm29233	0.507453	0.0700257	1.28986	0.0896964	0.420057	0.141852	1.14984	0.236797	2.54183	1.34587	2.12e-05	2.73735	1.45278	0.00377
ENSMUST00000062522.8	Irx3os	0.260429	0.0552946	0.76348	0.109063	0.177564	0.0303151	0.493393	0.103119	2.93162	1.5517	0.000384	2.77867	1.4744	0.00224
ENSMUST00000209204.1	Bcat2	0.315623	0.0757305	0.721625	0.14206	0.158389	0.0855689	0.44182	0.0546151	2.28635	1.19305	0.00473	2.78946	1.47998	0.00289
ENSMUST00000033539.12	F8	0.150943	0.0497415	0.35044	0.0612666	0.0952664	0.0396849	0.265851	0.0181024	2.32167	1.21516	0.00468	2.7906	1.48058	0.000506
ENSMUST00000196419.1	Gm43352	0.156948	0.0165383	0.477051	0.0519794	0.211808	0.0283658	0.59151	0.108678	3.03954	1.60386	5.28e-05	2.79267	1.48165	0.0011
ENSMUST00000098278.3	B3gnt6	0.0780923	0.0228595	0.299389	0.115407	0.0697443	0.020166	0.195025	0.0569728	3.83378	1.93877	0.0173	2.79628	1.48351	0.0115
ENSMUST00000177999.1	F930015N05Rik	0.0790554	0.00559487	0.296306	0.110672	0.186285	0.0364868	0.53245	0.0914256	3.74808	1.90615	0.0146	2.85825	1.51513	0.000891
ENSMUST00000176228.1	Ccn2	0.440249	0.100874	2.31252	0.269293	0.960677	0.33564	2.74791	0.206425	5.25276	2.39307	2.91e-05	2.86039	1.51621	0.000225
ENSMUST00000139377.1	Gm13713	0.351502	0.0691841	0.962516	0.127473	0.295945	0.05537	0.862049	0.24084	2.7383	1.45328	0.000338	2.91287	1.54244	0.00739
ENSMUST00000189909.6	Zfas1	113.981	1.86787	248.911	13.626	116.161	3.6769	339.902	22.0835	2.18379	1.12684	2.66e-06	2.92613	1.54899	2.38e-06
ENSMUST00000198221.1	Gm43797	0.294547	0.106405	0.782292	0.123435	0.114441	0.0406666	0.336007	0.149863	2.65592	1.40921	0.00205	2.93606	1.55388	0.0484
ENSMUST00000110152.2	Gm8300	0.655906	0.0524561	1.35507	0.221693	0.454501	0.0378559	1.35166	0.337374	2.06596	1.04681	0.0018	2.97394	1.57238	0.00378
ENSMUST00000212638.1	4930488L21Rik	0.059871	0.0365256	0.234463	0.0589612	0.0835552	0.0294814	0.249592	0.0653826	3.91614	1.96943	0.00477	2.98715	1.57877	0.00704
ENSMUST00000002073.12	Ltbp2	5.26753	0.58662	13.0903	0.625301	3.20207	0.233309	9.61466	0.451207	2.48508	1.31329	4.07e-06	3.00264	1.58623	5.98e-07
ENSMUST00000139163.7	Gm14634	0.13601	0.104175	0.395457	0.0566851	0.0775159	0.0243421	0.238744	0.0388995	2.90755	1.53981	0.00908	3.07994	1.6229	0.000895
ENSMUST00000086040.5	F5	1.84383	0.152372	4.61681	0.44879	1.30894	0.104138	4.04908	0.267778	2.50392	1.32419	5.37e-05	3.09342	1.6292	3.14e-06
ENSMUST00000127359.1	Gm15222	0.676211	0.21541	1.96315	0.374908	0.598404	0.0878979	1.88285	0.336512	2.90316	1.53762	0.0021	3.14645	1.65372	0.000688
ENSMUST00000029929.11	Clca3a2	0.384223	0.0598301	1.07277	0.349943	0.2096	0.0545747	0.680801	0.0632446	2.79205	1.48133	0.0152	3.24809	1.69959	6.61e-05
ENSMUST00000007272.7	Krt14	39.968	2.25313	131.978	8.4548	22.4051	2.33828	73.1955	4.58296	3.30209	1.72338	1.76e-06	3.26691	1.70793	2.56e-06
ENSMUST00000177747.1	Gm5039	0.113139	0.0871679	0.435222	0.0408475	0.116849	0.0608378	0.382406	0.135281	3.8468	1.94366	0.00116	3.27265	1.71046	0.0211
ENSMUST00000084501.3	Pappa	2.62999	0.143931	5.64281	0.696357	10.3819	1.60032	33.9866	0.938695	2.14556	1.10136	0.000327	3.27364	1.7109	5.71e-07
ENSMUST00000117798.7	Zfr2	2.8101	0.56501	5.72566	0.130451	1.0436	0.0234785	3.41872	0.284856	2.03753	1.02682	0.000127	3.27589	1.71189	7.04e-06
ENSMUST00000048432.5	Prelp	155.766	6.35087	557.853	20.0546	107.126	6.34575	353.878	64.416	3.58135	1.8405	5.05e-08	3.30337	1.72394	0.00058
ENSMUST00000115537.1	Col28a1	0.962469	0.169309	4.13009	0.641453	1.2612	0.300698	4.2113	0.460721	4.29114	2.10136	0.000169	3.33912	1.73947	8.81e-05
ENSMUST00000030551.10	Alpl	0.12034	0.0612114	0.419598	0.12818	0.0857624	0.0101453	0.28949	0.132483	3.48676	1.80189	0.0107	3.37549	1.7551	0.0377
ENSMUST00000212068.1	Gm45820	0.107533	0.054854	0.271824	0.0856747	0.054201	0.0334978	0.182995	0.0216285	2.52783	1.3379	0.0313	3.37623	1.75541	0.00139
ENSMUST00000039775.8	Lgi4	0.769018	0.181169	2.2362	0.350786	0.350346	0.0741681	1.20837	0.160968	2.90787	1.53996	0.000665	3.44906	1.7862	0.000157
ENSMUST00000055294.3	Grem2	0.0432111	0.0127738	0.463308	0.0666657	0.320269	0.152947	1.12325	0.291624	10.722	3.4225	3.89e-05	3.50721	1.81032	0.00554
ENSMUST00000188504.1	Gm1627	1.02773	0.280156	2.53865	0.482773	0.282869	0.124314	0.999288	0.196014	2.47016	1.3046	0.00337	3.53269	1.82077	0.00175
ENSMUST00000022519.14	Anxa8	29.0195	2.38428	78.5233	1.75776	28.6964	2.37151	102.861	7.92518	2.70588	1.4361	1.13e-07	3.58444	1.84175	4.51e-06
ENSMUST00000096357.11	Ncf4	9.47966	0.279688	27.8399	3.76844	9.60765	0.521781	34.5665	2.20987	2.93681	1.55425	0.000153	3.59781	1.84712	1.36e-06
ENSMUST00000180551.1	Gm26584	0.104444	0.0216063	0.235456	0.0436956	0.0502615	0.0223632	0.182404	0.0478022	2.25437	1.17273	0.00348	3.6291	1.85961	0.00489
ENSMUST00000024811.7	Pim1	29.673	0.989337	104.291	11.0243	26.0906	1.40174	97.4741	2.29201	3.51468	1.81339	2.38e-05	3.73598	1.90149	7.05e-09
ENSMUST00000035682.13	Ypel1	5.37108	0.286203	12.9548	0.629811	3.81212	0.0929247	14.3068	1.35717	2.41196	1.27021	1.38e-06	3.75296	1.90803	1.09e-05
ENSMUST00000020399.5	Cpm	0.457405	0.29013	2.50071	0.276929	1.3422	0.275996	5.04459	1.28589	5.46717	2.4508	0.000118	3.75846	1.91014	0.00278
ENSMUST00000097448.2	H3f3aos	0.682622	0.0425071	1.70267	0.25637	0.434758	0.177671	1.71355	0.184818	2.4943	1.31864	0.000496	3.94139	1.9787	0.000132
ENSMUST00000059231.3	Frat2	3.91872	0.98085	13.9398	1.46863	3.23916	0.274648	13.0306	1.62963	3.55722	1.83075	6.39e-05	4.02282	2.00821	5e-05
ENSMUST00000091554.4	Cntnap3	0.713225	0.106509	1.86768	0.38331	0.304392	0.0803994	1.31338	0.410536	2.61864	1.38882	0.00239	4.31476	2.10928	0.00583
ENSMUST00000021796.7	Edn1	4.32332	0.284721	16.1907	1.00151	8.06712	0.95554	36.2869	1.87492	3.74498	1.90496	1.1e-06	4.49813	2.16933	4.18e-07
ENSMUST00000028612.7	Pamr1	0.398166	0.104733	0.941378	0.234591	0.135549	0.0240315	0.623068	0.309906	2.36429	1.2414	0.0106	4.59662	2.20057	0.0348
ENSMUST00000026381.6	Padi4	0.0794543	0.0517351	0.206063	0.05748	0.0459546	0.0379861	0.213411	0.0542431	2.59348	1.37489	0.0297	4.64396	2.21535	0.00467
ENSMUST00000163691.1	Maff	0.304039	0.0942401	1.08479	0.0393827	0.154249	0.0171067	0.722471	0.125716	3.56792	1.83509	1.15e-05	4.68379	2.22768	0.000241
ENSMUST00000046745.6	Tgtp2	0.20192	0.0782921	0.570846	0.171642	0.112709	0.0397162	0.529404	0.19659	2.82709	1.49932	0.0147	4.69708	2.23177	0.0114
ENSMUST00000180971.1	9230104M06Rik	0.052903	0.026124	0.205123	0.0620448	0.0337686	0.0114373	0.158686	0.0673968	3.87733	1.95506	0.00783	4.69922	2.23242	0.0194
ENSMUST00000016279.10	N4bp2l1	0.471044	0.0386098	1.23019	0.242502	0.0974736	0.0502345	0.472827	0.110882	2.61161	1.38494	0.00174	4.85082	2.27823	0.00176
ENSMUST00000002495.17	Meis3	0.0854592	0.0512926	0.244835	0.0330195	0.0442222	0.0188374	0.221974	0.0643287	2.86494	1.5185	0.004	5.0195	2.32754	0.00372
ENSMUST00000087155.4	Frat1	1.58737	0.23004	6.76857	0.849771	0.865904	0.287003	4.73272	0.357391	4.26401	2.09221	5.19e-05	5.46564	2.45039	6.45e-06
ENSMUST00000108468.4	Rtn2	0.0970772	0.0199988	0.227017	0.0267396	0.0329859	0.0571332	0.181892	0.0456486	2.33852	1.22559	0.00052	5.51423	2.46316	0.0124
ENSMUST00000158276.1	Mir1943	0.0961142	0.0280547	0.2417	0.0538791	0.0247394	0.0428499	0.137581	0.0255709	2.51472	1.3304	0.006	5.56121	2.4754	0.00783
ENSMUST00000129681.1	Tcte2	0.121303	0.0341945	0.411943	0.129387	0.0519939	0.00697057	0.325829	0.123836	3.39597	1.76382	0.00938	6.26668	2.6477	0.00872
ENSMUST00000034889.8	Hcn4	0.0443736	0.0170337	0.276266	0.157253	0.0182253	0.015996	0.119195	0.0414731	6.2259	2.63828	0.0441	6.54008	2.70931	0.00767
ENSMUST00000155472.7	Gm13713	0.160037	0.0633398	0.379781	0.0153073	0.0342434	0.0136033	0.265851	0.0181024	2.37308	1.24676	0.00111	7.76357	2.95672	2.08e-06
ENSMUST00000058056.1	Il1f10	0.0168593	0.0146037	0.38349	0.204297	0.0160181	0.0138904	0.343966	0.103539	22.7464	4.50757	0.0211	21.4736	4.42449	0.00161
