# Supplementary material for: Crebl2 regulates cell metabolism in muscle and liver cells
Source: Sci Rep. 2019 Dec 27;9:19869. doi: 10.1038/s41598-019-56407-w (PMC6934747; doi:10.1038/s41598-019-56407-w)
Supplement: Supplementary file 5 — Supplementary Table 4 [file 41598_2019_56407_MOESM5_ESM.xlsx]

## Sheet: DOWN_in_L2_min_0.2cpm_in_Luc
Genes at least 2-fold downregulated (p<0.01) by Crebl2 siRNA in C2C12 myoblasts
Transcript	Gene name	Luciferase RNAi	STDEV	Crebl2 RNAi	STDEV	Crebl2 RNAi / Luciferase RNAi	log2	Crebl2 RNAi / Luciferase RNAi p-value	Gene ID
ENSMUST00000146535.7	Gm14635	2.55859	0.638727	0.14726	0.0426288	0.0575552	-4.11891	0.00061873	ENSMUSG00000087591
ENSMUST00000066819.10	Tceal5	0.221669	0.0678298	0.0164929	0.0285666	0.0744036	-3.74848	0.00291478	ENSMUSG00000054034
ENSMUST00000090269.6	Actc1	75.7464	10.6124	6.14412	0.09003	0.0811144	-3.6239	2.7882e-05	ENSMUSG00000068614
ENSMUST00000026159.5	Cd7	0.62099	0.106578	0.0519939	0.00697057	0.0837273	-3.57816	9.1444e-05	ENSMUSG00000025163
ENSMUST00000152171.7	Smim5	0.822485	0.22066	0.0697443	0.020166	0.0847971	-3.55984	0.00106826	ENSMUSG00000048442
ENSMUST00000047666.4	Pgm5	3.32293	0.485533	0.284434	0.0987541	0.0855976	-3.54629	4.1021e-05	ENSMUSG00000041731
ENSMUST00000021056.7	Scn4a	1.73729	0.127069	0.151567	0.0334966	0.0872437	-3.51881	7.8125e-07	ENSMUSG00000001027
ENSMUST00000026172.2	Ankrd2	1.67847	0.477464	0.147735	0.0287745	0.0880179	-3.50606	0.00145574	ENSMUSG00000025172
ENSMUST00000029761.13	Myoz2	2.05851	0.273345	0.182821	0.0912184	0.088812	-3.4931	2.912e-05	ENSMUSG00000028116
ENSMUST00000163448.2	Dcn	0.369324	0.0603805	0.0332937	0.035093	0.0901477	-3.47156	0.00016205	ENSMUSG00000019929
ENSMUST00000027730.5	Myog	211.726	24.5893	19.7303	4.10126	0.0931877	-3.42372	1.098e-05	ENSMUSG00000026459
ENSMUST00000093811.10	Filip1	2.02324	0.185055	0.216114	0.0838247	0.106816	-3.2268	4.7261e-06	ENSMUSG00000034898
ENSMUST00000022616.12	Clu	3.67237	0.414694	0.402982	0.0613396	0.109734	-3.18792	1.0205e-05	ENSMUSG00000022037
ENSMUST00000178858.2	Mymx	5.69902	0.808693	0.64062	0.0538549	0.112409	-3.15317	3.7086e-05	ENSMUSG00000079471
ENSMUST00000036467.4	Asb16	0.359632	0.0308667	0.0410654	0.0476154	0.114187	-3.13053	6.7936e-05	ENSMUSG00000034768
ENSMUST00000002081.5	Srpk3	5.10118	1.23768	0.597548	0.152359	0.117139	-3.09371	0.00077424	ENSMUSG00000002007
ENSMUST00000034453.5	Acta1	299.61	48.4928	35.1074	2.93764	0.117177	-3.09324	8.0853e-05	ENSMUSG00000031972
ENSMUST00000091233.6	Adamtsl2	1.09386	0.26521	0.128252	0.0175518	0.117248	-3.09237	0.00075031	ENSMUSG00000036040
ENSMUST00000049208.10	Hfe2	24.233	2.84435	2.85219	0.631847	0.117699	-3.08683	1.455e-05	ENSMUSG00000038403
ENSMUST00000105854.1	Myom3	6.46381	0.129329	0.761468	0.11558	0.117805	-3.08553	1.9704e-09	ENSMUSG00000037139
ENSMUST00000149378.1	Gm13398	0.692541	0.181845	0.0835552	0.0294814	0.12065	-3.0511	0.00123114	ENSMUSG00000087364
ENSMUST00000164538.1	Otog	0.993768	0.198469	0.120006	0.0035684	0.120758	-3.0498	0.00026548	ENSMUSG00000009487
ENSMUST00000027151.11	Myl1	1.1308	0.196703	0.137756	0.0131233	0.121822	-3.03715	0.00012538	ENSMUSG00000061816
ENSMUST00000155382.1	Gm12406	0.279813	0.0697043	0.0342434	0.0136033	0.12238	-3.03057	0.00097381	ENSMUSG00000084761
ENSMUST00000208710.1	Ckm	1.55465	0.316466	0.195789	0.0152195	0.125938	-2.98922	0.00030623	ENSMUSG00000030399
ENSMUST00000180850.1	Gm26682	0.62978	0.240275	0.080198	0.036923	0.127343	-2.97321	0.00784019	ENSMUSG00000097888
ENSMUST00000027861.5	Dpt	8.64859	0.522218	1.11718	0.0616828	0.129175	-2.95261	2.8235e-07	ENSMUSG00000026574
ENSMUST00000106248.7	Trim72	1.59709	0.399918	0.213065	0.0417548	0.133408	-2.90608	0.00099735	ENSMUSG00000042828
ENSMUST00000055071.8	Ifi27l2a	13.5587	1.55267	1.84783	0.582204	0.136284	-2.87531	1.8174e-05	ENSMUSG00000079017
ENSMUST00000003100.9	Cyp2f2	5.61644	0.0936502	0.776109	0.200872	0.138185	-2.85532	2.2788e-08	ENSMUSG00000052974
ENSMUST00000033099.5	Fgf21	1.41993	0.351557	0.196264	0.0231138	0.138221	-2.85495	0.00095134	ENSMUSG00000030827
ENSMUST00000075477.7	Cav3	0.679203	0.231754	0.0952664	0.0396849	0.140262	-2.8338	0.00508422	ENSMUSG00000062694
ENSMUST00000047441.13	Obscn	2.8643	0.576063	0.401784	0.256248	0.140273	-2.83369	0.00050939	ENSMUSG00000061462
ENSMUST00000191735.5	Gm20743	0.641936	0.0610445	0.0903772	0.0850944	0.140789	-2.8284	9.756e-05	ENSMUSG00000104117
ENSMUST00000026561.9	Cox8b	1.10123	0.269512	0.157606	0.0615085	0.143119	-2.80472	0.00104188	ENSMUSG00000025488
ENSMUST00000026175.8	Fn3k	0.532477	0.0526291	0.0762584	0.0202929	0.143215	-2.80375	8.251e-06	ENSMUSG00000025175
ENSMUST00000085351.6	Hrc	12.9818	2.88826	1.87192	0.329386	0.144196	-2.7939	0.00057254	ENSMUSG00000038239
ENSMUST00000054742.5	Abra	0.237166	0.0167846	0.0342434	0.0136033	0.144386	-2.792	3.4333e-06	ENSMUSG00000042895
ENSMUST00000141681.1	Igf2os	0.466229	0.167217	0.068012	0.00736539	0.145877	-2.77718	0.0062109	ENSMUSG00000086266
ENSMUST00000174452.1	Gm20485	1.08138	0.145592	0.161071	0.0441835	0.14895	-2.7471	4.4384e-05	ENSMUSG00000092402
ENSMUST00000036934.11	Neb	0.723907	0.0618823	0.110027	0.0178675	0.15199	-2.71795	3.1501e-06	ENSMUSG00000026950
ENSMUST00000033300.3	Art1	0.679534	0.0764694	0.10782	0.0423052	0.158667	-2.65592	2.8287e-05	ENSMUSG00000030996
ENSMUST00000000910.6	Dbh	1.01883	0.103289	0.167693	0.0627046	0.164594	-2.60302	1.845e-05	ENSMUSG00000000889
ENSMUST00000023161.7	Srl	2.43743	0.283476	0.405757	0.170158	0.166469	-2.58667	4.0546e-05	ENSMUSG00000022519
ENSMUST00000037923.3	Rbm24	8.26914	1.25102	1.38118	0.194789	0.167028	-2.58184	8.1208e-05	ENSMUSG00000038132
ENSMUST00000003569.5	Inmt	0.252299	0.0707473	0.0432725	0.037812	0.171513	-2.54361	0.00404647	ENSMUSG00000003477
ENSMUST00000098272.2	Klhl40	7.57516	1.13473	1.31162	0.39816	0.173148	-2.52992	0.00010387	ENSMUSG00000074001
ENSMUST00000009358.8	Mymk	15.2482	2.29073	2.80647	0.464676	0.184053	-2.44181	9.1878e-05	ENSMUSG00000009214
ENSMUST00000079859.6	Klk1b27	0.497761	0.0959039	0.0944837	0.0271794	0.189818	-2.39731	0.00042109	ENSMUSG00000063177
ENSMUST00000179488.2	2610528A11Rik	13.594	0.328563	2.58907	0.297932	0.190457	-2.39247	1.0623e-08	ENSMUSG00000096001
ENSMUST00000100050.3	Klhl41	30.7588	3.64405	5.86171	0.871275	0.19057	-2.39161	2.5849e-05	ENSMUSG00000075307
ENSMUST00000057831.7	Cilp2	4.08989	0.425659	0.780724	0.253778	0.190891	-2.38918	2.5131e-05	ENSMUSG00000044006
ENSMUST00000081857.12	Myh6	0.563671	0.119555	0.108295	0.0448586	0.192124	-2.37989	0.0008278	ENSMUSG00000040752
ENSMUST00000009329.2	Ccl8	7.66499	1.02031	1.51716	0.258281	0.197934	-2.33691	5.4192e-05	ENSMUSG00000009185
ENSMUST00000102963.9	Dnaic1	1.18509	0.153209	0.234815	0.0859772	0.19814	-2.33541	8.3905e-05	ENSMUSG00000061322
ENSMUST00000087399.4	Tnxb	2.3463	0.0294504	0.472003	0.256645	0.201169	-2.31352	1.5539e-05	ENSMUSG00000033327
ENSMUST00000033674.5	Itgb1bp2	2.16966	0.359123	0.443098	0.0402899	0.204224	-2.29177	0.00016856	ENSMUSG00000031312
ENSMUST00000181301.1	Gm26904	0.207526	0.0572577	0.0424899	0.0276763	0.204745	-2.2881	0.00412666	ENSMUSG00000097560
ENSMUST00000188073.6	Prkag3	1.0622	0.0714209	0.218536	0.153083	0.205739	-2.28111	0.00013154	ENSMUSG00000006542
ENSMUST00000035269.14	Pygm	0.304205	0.0624601	0.0629224	0.054684	0.206842	-2.2734	0.00237055	ENSMUSG00000032648
ENSMUST00000016279.10	N4bp2l1	0.471044	0.0386098	0.0974736	0.0502344	0.206931	-2.27278	5.1368e-05	ENSMUSG00000041132
ENSMUST00000182214.7	Sbk2	0.822312	0.104123	0.17105	0.0437032	0.208011	-2.26527	5.8275e-05	ENSMUSG00000030433
ENSMUST00000095762.4	Trdn	17.6132	0.713998	3.6804	0.854954	0.208957	-2.25872	6.3134e-07	ENSMUSG00000019787
ENSMUST00000003554.10	Casq1	1.38678	0.117694	0.290106	0.0879279	0.209194	-2.25709	1.3171e-05	ENSMUSG00000007122
ENSMUST00000154798.7	2810433D01Rik	0.319537	0.108267	0.0675371	0.0228745	0.21136	-2.24223	0.00758622	ENSMUSG00000086283
ENSMUST00000027217.8	1500015O10Rik	0.225349	0.0521881	0.0480543	0.0416711	0.213244	-2.22942	0.00369914	ENSMUSG00000026051
ENSMUST00000108702.7	Pmp22	0.962243	0.197139	0.206136	0.101046	0.214224	-2.22281	0.00104233	ENSMUSG00000018217
ENSMUST00000033842.3	Myom2	167.688	6.26454	36.1756	3.68078	0.215731	-2.21269	6.9971e-08	ENSMUSG00000031461
ENSMUST00000002079.6	Plxnb3	3.06331	0.473135	0.664409	0.0709092	0.216892	-2.20495	0.00012864	ENSMUSG00000031385
ENSMUST00000031694.7	Lmod2	6.52633	0.608291	1.41812	0.154771	0.217292	-2.20229	7.9579e-06	ENSMUSG00000029683
ENSMUST00000120415.7	Myl1	0.906079	0.155311	0.198304	0.0864543	0.21886	-2.19192	0.00045901	ENSMUSG00000061816
ENSMUST00000178195.1	Pkd1l1	0.318148	0.0731329	0.0697443	0.020166	0.21922	-2.18955	0.00129341	ENSMUSG00000046634
ENSMUST00000085913.10	Atp1a2	2.10336	0.197508	0.461598	0.117475	0.219458	-2.18799	1.6998e-05	ENSMUSG00000007097
ENSMUST00000008021.2	Tcap	0.252863	0.0236794	0.0559334	0.0552678	0.2212	-2.17657	0.00129171	ENSMUSG00000007877
ENSMUST00000108716.7	Aldh3a1	0.287545	0.0346872	0.063705	0.0497517	0.221548	-2.17431	0.00069	ENSMUSG00000019102
ENSMUST00000192388.1	Gm36958	0.313532	0.0835522	0.0702191	0.0218658	0.223962	-2.15868	0.00276739	ENSMUSG00000102204
ENSMUST00000046303.11	Crebl2	26.1563	1.22913	5.99053	1.33992	0.229028	-2.12641	1.2877e-06	ENSMUSG00000032652
ENSMUST00000060820.7	Nkx3-2	0.927389	0.130847	0.215747	0.0214095	0.232639	-2.10383	8.7657e-05	ENSMUSG00000049691
ENSMUST00000045702.5	Slc2a6	0.617311	0.115331	0.144745	0.046074	0.234477	-2.09248	0.00058615	ENSMUSG00000036067
ENSMUST00000100962.7	Gbp4	0.511738	0.101546	0.120006	0.0035684	0.234506	-2.0923	0.00054631	ENSMUSG00000079363
ENSMUST00000181905.1	Gm10390	0.32495	0.0441334	0.0762584	0.0202929	0.234677	-2.09125	0.00011443	ENSMUSG00000097368
ENSMUST00000088086.3	Sulf2	1.17002	0.341951	0.27568	0.0924447	0.235619	-2.08547	0.00470349	ENSMUSG00000006800
ENSMUST00000105287.9	Dcn	18.145	1.22033	4.27848	0.86388	0.235794	-2.0844	3.6986e-06	ENSMUSG00000019929
ENSMUST00000022610.14	Scara5	7.03239	1.18375	1.67131	0.250374	0.237659	-2.07303	0.00025602	ENSMUSG00000022032
ENSMUST00000028320.13	Neb	0.916666	0.168526	0.218121	0.115667	0.237951	-2.07127	0.00103543	ENSMUSG00000026950
ENSMUST00000098589.2	Gm10642	0.401316	0.118111	0.0957412	0.022865	0.238568	-2.06753	0.00457112	ENSMUSG00000074213
ENSMUST00000211661.1	Gm45809	0.327275	0.0909299	0.0789405	0.0510661	0.241205	-2.05167	0.00618545	ENSMUSG00000109708
ENSMUST00000077954.11	Sgcg	9.04353	0.89114	2.20688	0.704125	0.244029	-2.03488	4.5633e-05	ENSMUSG00000035296
ENSMUST00000191207.1	Gm19461	0.236403	0.0414475	0.058508	0.0360111	0.247493	-2.01454	0.00136597	ENSMUSG00000101693
ENSMUST00000181251.1	A930024N18Rik	0.262555	0.0166901	0.0653299	0.0454421	0.248824	-2.0068	0.00040541	ENSMUSG00000097566
ENSMUST00000169169.7	Tnnc1	81.3839	14.3159	20.3064	1.41668	0.249513	-2.00281	0.00032371	ENSMUSG00000091898
ENSMUST00000030376.7	Kcnq4	17.6609	1.34945	4.44457	0.588994	0.251662	-1.99044	4.4818e-06	ENSMUSG00000028631
ENSMUST00000046549.3	Apobec2	8.52794	0.681895	2.14779	0.268786	0.251853	-1.98935	5.3668e-06	ENSMUSG00000040694
ENSMUST00000141120.1	Gm12405	0.209452	0.0364579	0.0537262	0.0331103	0.256508	-1.96293	0.00154808	ENSMUSG00000087054
ENSMUST00000053361.11	Gprc5c	3.92169	0.381895	1.00689	0.166365	0.256749	-1.96157	1.9173e-05	ENSMUSG00000051043
ENSMUST00000166193.8	Igfn1	2.52124	0.109925	0.654905	0.0628361	0.259756	-1.94477	2.3796e-07	ENSMUSG00000051985
ENSMUST00000032974.12	Atp2a1	52.2145	4.34931	13.5684	1.86508	0.25986	-1.9442	7.7994e-06	ENSMUSG00000030730
ENSMUST00000064166.4	Gpr20	1.70533	0.0471114	0.446288	0.184718	0.261702	-1.934	2.6775e-05	ENSMUSG00000045281
ENSMUST00000095655.3	Lmod3	20.01	1.69999	5.25679	0.930141	0.262708	-1.92847	1.1744e-05	ENSMUSG00000044086
ENSMUST00000005069.6	Nmrk2	1.09944	0.092758	0.290106	0.0879279	0.263868	-1.92211	3.4123e-05	ENSMUSG00000004939
ENSMUST00000049285.9	Lrrn1	0.560356	0.0447111	0.148577	0.0823708	0.265148	-1.91513	0.00026823	ENSMUSG00000034648
ENSMUST00000207140.1	Gm44752	0.465404	0.070941	0.12353	0.111845	0.265425	-1.91362	0.00423361	ENSMUSG00000109119
ENSMUST00000034172.7	Ces1d	3.67215	0.277693	0.97654	0.0556068	0.265931	-1.91088	3.1747e-06	ENSMUSG00000056973
ENSMUST00000121148.7	Sgcg	0.999442	0.0431599	0.270483	0.151444	0.270634	-1.88559	0.00020097	ENSMUSG00000035296
ENSMUST00000035120.4	Cck	2.30757	0.204689	0.625537	0.307164	0.27108	-1.88321	0.00021926	ENSMUSG00000032532
ENSMUST00000050958.8	Tmie	0.81943	0.12002	0.222261	0.0217663	0.271239	-1.88237	0.00014709	ENSMUSG00000049555
ENSMUST00000164428.1	Gm17455	5.73897	0.872853	1.56397	0.404746	0.272518	-1.87558	0.00028719	ENSMUSG00000090439
ENSMUST00000060992.5	Rtn4	0.316022	0.0310881	0.0862373	0.0148327	0.272884	-1.87364	2.5272e-05	ENSMUSG00000020458
ENSMUST00000188504.1	Gm1627	1.02773	0.280156	0.282869	0.124314	0.275237	-1.86125	0.00562773	ENSMUSG00000100987
ENSMUST00000038160.4	Lum	21.7375	0.934599	6.09148	1.70457	0.280228	-1.83532	8.4913e-06	ENSMUSG00000036446
ENSMUST00000204146.2	Cyp26b1	0.553388	0.0391641	0.155306	0.124026	0.280646	-1.83317	0.00182759	ENSMUSG00000063415
ENSMUST00000028239.7	Gsn	13.7029	0.408953	3.86314	0.658253	0.281921	-1.82664	5.7757e-07	ENSMUSG00000026879
ENSMUST00000000206.3	Btbd17	7.20215	1.23194	2.04889	0.330117	0.284483	-1.81359	0.00042402	ENSMUSG00000000202
ENSMUST00000021506.5	Serpina3n	0.534602	0.0320642	0.152624	0.084851	0.285491	-1.80848	0.00033851	ENSMUSG00000021091
ENSMUST00000024954.9	Epas1	0.437525	0.0200061	0.125203	0.0803862	0.286162	-1.8051	0.00061573	ENSMUSG00000024140
ENSMUST00000138595.2	Crocc2	2.39801	0.0981592	0.687249	0.132864	0.286592	-1.80293	1.9304e-06	ENSMUSG00000084989
ENSMUST00000131846.7	Gm12963	0.544095	0.0385049	0.158864	0.0643631	0.291979	-1.77607	0.00011237	ENSMUSG00000085517
ENSMUST00000180584.1	9530027J09Rik	0.219144	0.012589	0.0640724	0.0555614	0.292376	-1.77411	0.0032761	ENSMUSG00000097197
ENSMUST00000100542.9	Ly6c2	8.59412	1.04653	2.53983	0.507111	0.295531	-1.75862	0.00010414	ENSMUSG00000022584
ENSMUST00000031009.7	Nsg1	80.1117	3.80662	23.7512	0.962175	0.296476	-1.75401	2.7861e-07	ENSMUSG00000029126
ENSMUST00000021734.7	Gng4	0.779301	0.0809145	0.23129	0.0301236	0.296792	-1.75248	3.3667e-05	ENSMUSG00000021303
ENSMUST00000029076.5	Car3	1609.09	67.9165	481.533	10.9312	0.299258	-1.74054	1.2642e-07	ENSMUSG00000027559
ENSMUST00000030840.3	Angptl7	0.538482	0.0965701	0.161546	0.0216364	0.300003	-1.73695	0.00058308	ENSMUSG00000028989
ENSMUST00000135526.8	Sh3rf3	0.271649	0.0366022	0.0818229	0.0457902	0.301209	-1.73116	0.0013699	ENSMUSG00000037990
ENSMUST00000041649.6	Prss22	1.96168	0.0359397	0.599922	0.105009	0.305821	-1.70924	7.0791e-07	ENSMUSG00000045027
ENSMUST00000022460.10	Galnt15	12.6026	0.984726	3.86138	0.258855	0.306395	-1.70654	5.82e-06	ENSMUSG00000021903
ENSMUST00000188845.6	Ly6c1	0.636921	0.0742131	0.196465	0.120007	0.30846	-1.69684	0.00165331	ENSMUSG00000079018
ENSMUST00000091309.11	Cp	10.1093	1.64854	3.12188	0.734073	0.308813	-1.6952	0.00053374	ENSMUSG00000003617
ENSMUST00000112866.7	Cxcl12	113.686	6.31374	35.2243	3.67933	0.30984	-1.6904	1.5597e-06	ENSMUSG00000061353
ENSMUST00000089726.9	D430041D05Rik	0.332118	0.0233514	0.103205	0.0643278	0.310748	-1.68618	0.00115802	ENSMUSG00000068373
ENSMUST00000107348.1	Alpk3	5.3927	0.404262	1.68103	0.097993	0.311723	-1.68166	4.6409e-06	ENSMUSG00000038763
ENSMUST00000034969.13	Lctl	1.18252	0.209405	0.375976	0.144216	0.317946	-1.65315	0.00152305	ENSMUSG00000032401
ENSMUST00000098532.2	Gm10638	1.86543	0.250695	0.59623	0.174424	0.319622	-1.64556	0.00036386	ENSMUSG00000074178
ENSMUST00000079360.11	Ablim1	0.555706	0.127835	0.177672	0.0798749	0.319722	-1.64511	0.00485513	ENSMUSG00000025085
ENSMUST00000024931.4	Ntn3	1.76849	0.00501701	0.565678	0.101156	0.319866	-1.64446	8.5872e-07	ENSMUSG00000117406
ENSMUST00000023265.4	Psca	0.726796	0.0559533	0.233023	0.0522326	0.320616	-1.64108	3.0669e-05	ENSMUSG00000022598
ENSMUST00000127984.8	Cbfa2t3	0.916865	0.143726	0.294413	0.0883713	0.321108	-1.63887	0.00069142	ENSMUSG00000006362
ENSMUST00000084368.11	Kif19a	0.831241	0.0409735	0.268049	0.103597	0.322468	-1.63277	0.00012288	ENSMUSG00000010021
ENSMUST00000113116.2	Tceal7	0.818694	0.161793	0.264477	0.12422	0.323047	-1.63018	0.00330547	ENSMUSG00000079428
ENSMUST00000105436.8	Fam13c	0.532876	0.092633	0.172367	0.0992164	0.323466	-1.62831	0.00369132	ENSMUSG00000043259
ENSMUST00000083613.1	Mir199a-1	0.348379	0.0662789	0.112709	0.0397162	0.323524	-1.62805	0.00186014	ENSMUSG00000065547
ENSMUST00000032910.12	Mylpf	0.378019	0.0629541	0.122521	0.085078	0.324113	-1.62543	0.00580517	ENSMUSG00000030672
ENSMUST00000040280.13	Slc25a23	9.91045	0.173002	3.2185	0.150447	0.324758	-1.62256	4.018e-09	ENSMUSG00000046329
ENSMUST00000056087.3	Tprg	1.7652	0.0754765	0.574507	0.0414181	0.325463	-1.61943	3.4763e-07	ENSMUSG00000048399
ENSMUST00000003714.12	Cp	3.26313	0.252499	1.06381	0.242587	0.326008	-1.61702	3.5753e-05	ENSMUSG00000003617
ENSMUST00000110007.7	Slc24a3	37.325	2.61361	12.1772	1.61153	0.326247	-1.61597	7.668e-06	ENSMUSG00000063873
ENSMUST00000022952.4	Osr2	0.849661	0.0230225	0.277612	0.0607611	0.326733	-1.61382	5.0214e-06	ENSMUSG00000022330
ENSMUST00000020718.9	Smtn	0.79911	0.153701	0.261594	0.0476516	0.327357	-1.61106	0.00116643	ENSMUSG00000020439
ENSMUST00000094463.4	Mn1	0.451069	0.102917	0.147735	0.0287745	0.327522	-1.61034	0.00266636	ENSMUSG00000070576
ENSMUST00000159816.7	Filip1l	0.47317	0.0118495	0.156456	0.0346886	0.330656	-1.5966	5.6067e-06	ENSMUSG00000043336
ENSMUST00000114701.8	Pi16	1.19987	0.334784	0.397618	0.0602163	0.331385	-1.59342	0.00646557	ENSMUSG00000024011
ENSMUST00000016168.8	Lbp	2.46679	0.33402	0.818492	0.155882	0.331805	-1.59159	0.00024338	ENSMUSG00000016024
ENSMUST00000207512.1	Gm30873	0.705287	0.1252	0.234648	0.0799923	0.332698	-1.58771	0.00153382	ENSMUSG00000109341
ENSMUST00000196390.1	Gm42553	0.747735	0.124169	0.249408	0.0905284	0.333552	-1.58402	0.00135958	ENSMUSG00000105416
ENSMUST00000027470.13	Chrng	57.7441	4.35198	19.3048	2.92125	0.334316	-1.58072	1.4601e-05	ENSMUSG00000026253
ENSMUST00000181488.1	1010001B22Rik	0.530152	0.0894578	0.178039	0.02521	0.335826	-1.57421	0.00060001	ENSMUSG00000097863
ENSMUST00000106992.9	Mapt	15.7048	0.147294	5.28922	0.621294	0.336791	-1.57008	1.3012e-07	ENSMUSG00000018411
ENSMUST00000096355.3	Csf2rb	43.3298	3.77437	14.6045	1.67198	0.337056	-1.56894	1.9802e-05	ENSMUSG00000071713
ENSMUST00000212760.1	Spata33	0.294912	0.0619195	0.0995734	0.0400118	0.337638	-1.56645	0.00373366	ENSMUSG00000048478
ENSMUST00000109116.2	Zbp1	0.202684	0.045695	0.0684868	0.0272066	0.3379	-1.56533	0.00471572	ENSMUSG00000027514
ENSMUST00000094790.4	Gipr	5.57031	0.70427	1.88412	0.448305	0.338244	-1.56386	0.00026101	ENSMUSG00000030406
ENSMUST00000189507.1	2310043L19Rik	0.479773	0.0552629	0.163278	0.0344516	0.340324	-1.55502	0.00015323	ENSMUSG00000101746
ENSMUST00000031562.10	Zfp513	0.334808	0.0725808	0.113967	0.0310617	0.340394	-1.55472	0.00286601	ENSMUSG00000043059
ENSMUST00000028612.7	Pamr1	0.398166	0.104733	0.135549	0.0240315	0.340433	-1.55456	0.00548132	ENSMUSG00000027188
ENSMUST00000170295.7	Fam178b	0.577016	0.0692891	0.196572	0.0673289	0.34067	-1.55355	0.00048743	ENSMUSG00000046337
ENSMUST00000020090.7	Mrln	2.58018	0.0667929	0.883836	0.25659	0.342548	-1.54562	3.2159e-05	ENSMUSG00000019933
ENSMUST00000069800.5	Fut2	0.377455	0.0250278	0.129402	0.0914468	0.342829	-1.54444	0.00396848	ENSMUSG00000055978
ENSMUST00000000811.7	Kcnn3	2.7284	0.140229	0.93819	0.0760132	0.34386	-1.54011	1.2001e-06	ENSMUSG00000000794
ENSMUST00000117346.1	Best1	1.5269	0.175372	0.52771	0.0615586	0.345608	-1.53279	8.6865e-05	ENSMUSG00000037418
ENSMUST00000181299.2	A730056A06Rik	0.552624	0.0467234	0.191008	0.0601492	0.345638	-1.53267	0.00017456	ENSMUSG00000097756
ENSMUST00000056890.8	Fbxl22	1.94659	0.514492	0.67497	0.0942737	0.346745	-1.52805	0.00561792	ENSMUSG00000050503
ENSMUST00000014917.7	Dll1	13.2712	0.820965	4.62208	0.603217	0.348279	-1.52168	6.2131e-06	ENSMUSG00000014773
ENSMUST00000107561.8	Cacnb1	0.761113	0.0282008	0.267159	0.0851615	0.35101	-1.51041	7.585e-05	ENSMUSG00000020882
ENSMUST00000065494.7	Omd	140.112	11.0061	49.1843	9.96071	0.351036	-1.51031	4.1292e-05	ENSMUSG00000048368
ENSMUST00000028328.2	Entpd2	2.16161	0.175471	0.759308	0.145732	0.35127	-1.50935	4.0437e-05	ENSMUSG00000015085
ENSMUST00000055036.6	Odf3l1	1.1766	0.247239	0.414419	0.085517	0.352218	-1.50546	0.00234247	ENSMUSG00000045620
ENSMUST00000161805.7	Fxyd5	0.261193	0.0363221	0.0922765	0.0319234	0.353289	-1.50108	0.0009232	ENSMUSG00000009687
ENSMUST00000154066.1	A430078I02Rik	1.60785	0.0828622	0.5704	0.0720264	0.354759	-1.49509	3.3133e-06	ENSMUSG00000085589
ENSMUST00000076922.5	Trim30a	2.44567	0.105864	0.869669	0.112116	0.355596	-1.49169	2.0867e-06	ENSMUSG00000030921
ENSMUST00000208795.1	Gm44982	0.279779	0.0727052	0.0995734	0.0400118	0.3559	-1.49046	0.00938642	ENSMUSG00000109399
ENSMUST00000114765.3	Tmem182	13.5515	1.41106	4.83606	0.497527	0.356864	-1.48655	5.5055e-05	ENSMUSG00000079588
ENSMUST00000051504.7	Ecm2	12.4818	0.511381	4.47116	0.51139	0.358213	-1.48111	1.2974e-06	ENSMUSG00000043631
ENSMUST00000092995.5	Myh7b	0.628557	0.0850955	0.225251	0.0486097	0.358362	-1.48051	0.00038378	ENSMUSG00000074652
ENSMUST00000206141.1		3.28317	0.206317	1.18078	0.120394	0.359645	-1.47536	5.0305e-06
ENSMUST00000111124.7	Hipk3	0.227674	0.00269528	0.0819303	0.0586922	0.359858	-1.4745	0.00511252	ENSMUSG00000027177
ENSMUST00000127306.1	Enho	113.081	15.6884	40.9586	3.24158	0.362205	-1.46512	0.00023444	ENSMUSG00000028445
ENSMUST00000184482.7	Gm11523	0.208689	0.0328674	0.0757836	0.0167483	0.363142	-1.4614	0.00078413	ENSMUSG00000087117
ENSMUST00000072895.9	Gm14393	0.281141	0.04454	0.102255	0.0186491	0.363716	-1.45912	0.00067624	ENSMUSG00000078905
ENSMUST00000021011.2	Ccl7	54.6416	1.32389	19.918	1.8834	0.364521	-1.45593	2.075e-07	ENSMUSG00000035373
ENSMUST00000112682.3	Slc25a18	0.586143	0.0243649	0.214797	0.0580934	0.366459	-1.44828	5.144e-05	ENSMUSG00000004902
ENSMUST00000065112.6	Adamts15	2.48003	0.33169	0.910093	0.0811462	0.366969	-1.44627	0.00020874	ENSMUSG00000033453
ENSMUST00000050542.5	Epc1	0.443929	0.0709621	0.163278	0.0344516	0.367803	-1.44299	0.0008381	ENSMUSG00000024240
ENSMUST00000036069.6	Mamdc2	85.5052	2.74787	31.6226	3.13841	0.369832	-1.43506	5.216e-07	ENSMUSG00000033207
ENSMUST00000107773.2	Tmod1	14.4718	1.35572	5.36571	0.581543	0.37077	-1.4314	3.9507e-05	ENSMUSG00000028328
ENSMUST00000078605.6	Tcp11x2	1.23073	0.226561	0.456434	0.090677	0.370863	-1.43104	0.00152097	ENSMUSG00000058252
ENSMUST00000108632.7	Plscr3	0.37958	0.067948	0.140806	0.0813948	0.370951	-1.4307	0.00797891	ENSMUSG00000019461
ENSMUST00000117798.7	Zfr2	2.8101	0.56501	1.0436	0.0234785	0.371375	-1.42905	0.00164737	ENSMUSG00000034949
ENSMUST00000046186.7	Spon2	678.823	26.95	252.294	14.2371	0.371664	-1.42793	3.2412e-07	ENSMUSG00000037379
ENSMUST00000145111.7	9130019P16Rik	1.11437	0.159959	0.414526	0.0824545	0.371983	-1.42669	0.0005214	ENSMUSG00000073067
ENSMUST00000108648.2	Tnfsf13	0.375329	0.0338435	0.139856	0.069588	0.372623	-1.42421	0.00188201	ENSMUSG00000089669
ENSMUST00000194928.1	Pcdhgb7	1.37573	0.0448033	0.517149	0.0669446	0.375908	-1.41155	1.6288e-06	ENSMUSG00000104063
ENSMUST00000130679.1	A530013C23Rik	1.39206	0.248728	0.523604	0.112223	0.376135	-1.41068	0.0014973	ENSMUSG00000006462
ENSMUST00000106706.7	Rgs9	0.2982	0.0159571	0.112234	0.0165508	0.376373	-1.40977	8.2467e-06	ENSMUSG00000020599
ENSMUST00000031322.6	Cxcl15	1.49073	0.393297	0.561278	0.1612	0.376513	-1.40923	0.00910055	ENSMUSG00000029375
ENSMUST00000023994.9	Serping1	1.09323	0.0515049	0.412119	0.112009	0.376973	-1.40747	7.441e-05	ENSMUSG00000023224
ENSMUST00000180830.2	1300002E11Rik	2.64689	0.260955	0.998062	0.0965936	0.37707	-1.40709	4.9933e-05	ENSMUSG00000097290
ENSMUST00000056617.13	Adgrd1	1.9628	0.247949	0.741391	0.235158	0.377721	-1.40461	0.00081797	ENSMUSG00000044017
ENSMUST00000041415.3	Kcnh3	1.14325	0.144932	0.433319	0.173643	0.379026	-1.39963	0.00160762	ENSMUSG00000037579
ENSMUST00000203074.2	Vwde	0.487704	0.0613224	0.184861	0.0620132	0.379043	-1.39957	0.00095241	ENSMUSG00000079679
ENSMUST00000043785.6	Stap2	25.7405	1.28475	9.8204	1.02911	0.381515	-1.39019	2.8898e-06	ENSMUSG00000038781
ENSMUST00000000299.13	Itgb2	2.61722	0.176712	0.998845	0.158977	0.381644	-1.3897	2.2462e-05	ENSMUSG00000000290
ENSMUST00000032501.5	Tspan11	2.35118	0.249669	0.899899	0.204071	0.382743	-1.38555	0.00023485	ENSMUSG00000030351
ENSMUST00000107682.1	Tmem154	0.777409	0.102543	0.29757	0.0284967	0.382772	-1.38544	0.0002326	ENSMUSG00000056498
ENSMUST00000042196.3	Vwa1	19.4716	1.80368	7.45565	1.25918	0.382899	-1.38497	7.9356e-05	ENSMUSG00000042116
ENSMUST00000084031.5	Htra4	0.843258	0.0596786	0.322985	0.133228	0.38302	-1.38451	0.00083055	ENSMUSG00000037406
ENSMUST00000120709.7	Kcnt2	0.511339	0.0772418	0.195956	0.110073	0.383222	-1.38375	0.00663336	ENSMUSG00000052726
ENSMUST00000052072.7	Tmem221	0.969836	0.18022	0.371896	0.107836	0.383462	-1.38284	0.00262681	ENSMUSG00000043664
ENSMUST00000086690.5	Serpinb7	3.21861	0.311607	1.23625	0.2327	0.384094	-1.38047	0.0001173	ENSMUSG00000067001
ENSMUST00000121995.1	Gm15821	0.330955	0.0402131	0.127303	0.0327832	0.384652	-1.37837	0.0004959	ENSMUSG00000081512
ENSMUST00000149974.1	H19	352.542	27.2583	136.037	10.1585	0.385876	-1.37379	1.34e-05	ENSMUSG00000000031
ENSMUST00000211421.1	Gm31105	1.34142	0.0584079	0.519156	0.0861588	0.38702	-1.36952	9.4704e-06	ENSMUSG00000109587
ENSMUST00000194140.1	4930447F24Rik	5.3274	0.58746	2.06243	0.18294	0.387136	-1.36909	9.3504e-05	ENSMUSG00000102224
ENSMUST00000025046.2	Ip6k3	32.8252	2.35888	12.7113	1.99565	0.387242	-1.36869	2.9104e-05	ENSMUSG00000024210
ENSMUST00000025003.9	Sox8	10.2693	0.643199	3.98703	0.19004	0.388248	-1.36495	3.4887e-06	ENSMUSG00000024176
ENSMUST00000087629.9	Htra3	31.2945	1.54546	12.2375	0.909937	0.391043	-1.3546	1.6585e-06	ENSMUSG00000029096
ENSMUST00000007921.8	0610009B22Rik	0.324751	0.0220139	0.126995	0.0614432	0.391053	-1.35456	0.00192354	ENSMUSG00000007777
ENSMUST00000030674.7	Sytl1	0.609971	0.0669243	0.239537	0.0169046	0.392702	-1.34849	8.7732e-05	ENSMUSG00000028860
ENSMUST00000021375.11	Sec23a	27.744	2.31578	11.0119	0.470672	0.39691	-1.33312	1.7903e-05	ENSMUSG00000020986
ENSMUST00000181389.1	Gm16008	0.581858	0.146008	0.23129	0.0301236	0.397503	-1.33096	0.00655422	ENSMUSG00000087381
ENSMUST00000156453.8	Cys1	0.599515	0.101462	0.238695	0.117868	0.398146	-1.32863	0.00697115	ENSMUSG00000062563
ENSMUST00000202859.1	Gm43085	0.323588	0.00976054	0.129035	0.0479517	0.398763	-1.3264	0.0004628	ENSMUSG00000106957
ENSMUST00000035216.10	Uba7	11.4948	0.441705	4.59413	0.0792901	0.399672	-1.32311	1.8498e-07	ENSMUSG00000032596
ENSMUST00000022337.9	Cdhr1	286.897	17.0088	114.811	1.36846	0.40018	-1.32128	2.2579e-06	ENSMUSG00000021803
ENSMUST00000122374.7	Serinc2	0.871762	0.0921538	0.348982	0.129792	0.400317	-1.32078	0.00127354	ENSMUSG00000023232
ENSMUST00000159200.1	Prrt4	6.82705	1.1297	2.73384	0.339024	0.400442	-1.32034	0.00095541	ENSMUSG00000079654
ENSMUST00000180470.1	Gm20033	0.649894	0.149558	0.260337	0.0729661	0.400583	-1.31983	0.00669061	ENSMUSG00000097640
ENSMUST00000178140.1	Fignl2	1.25595	0.190329	0.503706	0.125305	0.401055	-1.31813	0.00124007	ENSMUSG00000095440
ENSMUST00000023737.4	Dhh	0.926591	0.0448079	0.371788	0.13108	0.401243	-1.31745	0.00044479	ENSMUSG00000023000
ENSMUST00000024755.5	Clic5	29.0836	1.13352	11.7411	1.21641	0.403703	-1.30863	1.8508e-06	ENSMUSG00000023959
ENSMUST00000122424.7	Fam20b	1.14965	0.195185	0.46563	0.0668313	0.405019	-1.30394	0.0012125	ENSMUSG00000033557
ENSMUST00000028307.8	Fcna	1.47994	0.276742	0.599662	0.102973	0.405194	-1.30332	0.00208752	ENSMUSG00000026938
ENSMUST00000018710.12	Slc2a4	0.833765	0.0435301	0.33796	0.0453087	0.405342	-1.30279	9.5295e-06	ENSMUSG00000018566
ENSMUST00000030183.9	Car9	10.6374	0.86241	4.31319	0.292579	0.405472	-1.30233	2.0033e-05	ENSMUSG00000028463
ENSMUST00000172031.8	Inpp4b	0.649694	0.158357	0.263909	0.0828056	0.406205	-1.29972	0.00963127	ENSMUSG00000037940
ENSMUST00000024543.2	Hes7	0.304404	0.0468372	0.123838	0.0558853	0.406821	-1.29753	0.00515382	ENSMUSG00000023781
ENSMUST00000045747.4	Wnt4	18.0784	0.819193	7.36138	0.896107	0.407193	-1.29622	4.945e-06	ENSMUSG00000036856
ENSMUST00000024866.4	Xdh	99.6898	3.25578	40.9574	1.18315	0.410849	-1.28332	1.0335e-07	ENSMUSG00000024066
ENSMUST00000111700.7	Sec16b	0.418141	0.0528444	0.172367	0.0992164	0.412222	-1.27851	0.00910632	ENSMUSG00000026589
ENSMUST00000075639.10	Lrmda	2.37421	0.160787	0.980739	0.184028	0.413081	-1.2755	6.2171e-05	ENSMUSG00000063458
ENSMUST00000181039.7	Jsrp1	8.97581	1.02431	3.71249	0.477155	0.41361	-1.27366	0.00019417	ENSMUSG00000020216
ENSMUST00000187090.1	2410021H03Rik	0.505527	0.0618771	0.209233	0.060498	0.413891	-1.27268	0.00102542	ENSMUSG00000100572
ENSMUST00000117718.1	Mrgprf	0.654179	0.121368	0.271098	0.048063	0.41441	-1.27087	0.00225902	ENSMUSG00000031070
ENSMUST00000045617.14	Hpse	13.3149	1.08735	5.5309	0.208343	0.415392	-1.26746	1.865e-05	ENSMUSG00000035273
ENSMUST00000065086.4	Gas1	771.792	162.484	320.65	25.989	0.415461	-1.26721	0.00316284	ENSMUSG00000052957
ENSMUST00000119346.1	Mmp28	0.229999	0.054923	0.0957412	0.022865	0.416269	-1.26441	0.00790379	ENSMUSG00000020682
ENSMUST00000052068.10	Rbp1	3.53277	0.440805	1.47108	0.285451	0.41641	-1.26392	0.00049549	ENSMUSG00000046402
ENSMUST00000031224.14	Tgfbr3	48.8499	2.50319	20.3436	0.955383	0.416452	-1.26378	1.6461e-06	ENSMUSG00000029287
ENSMUST00000038676.6	Cpz	8.06426	0.071989	3.36191	0.393779	0.416891	-1.26226	9.162e-07	ENSMUSG00000036596
ENSMUST00000147147.7	Ehmt1	0.41874	0.0602508	0.174574	0.0794686	0.416904	-1.26221	0.00543584	ENSMUSG00000036893
ENSMUST00000053666.7	Slc12a6	0.424944	0.101567	0.177564	0.0303151	0.417853	-1.25893	0.006784	ENSMUSG00000027130
ENSMUST00000168666.2	Prr22	0.661319	0.10961	0.278395	0.0823949	0.420969	-1.24821	0.00289024	ENSMUSG00000090273
ENSMUST00000023250.10	Ly6i	0.798086	0.115451	0.336228	0.0294092	0.421293	-1.24711	0.00053031	ENSMUSG00000022586
ENSMUST00000088904.9	Espnl	0.653182	0.0782848	0.275513	0.0262465	0.421801	-1.24537	0.00021475	ENSMUSG00000049515
ENSMUST00000163493.2	2810468N07Rik	2.48762	0.309602	1.05042	0.0595149	0.422261	-1.24379	0.00021881	ENSMUSG00000091475
ENSMUST00000115682.1	E230025N22Rik	3.42829	0.136325	1.44815	0.0557854	0.422412	-1.24328	4.1153e-07	ENSMUSG00000044719
ENSMUST00000102888.9	Camk2a	3.18709	0.392824	1.34642	0.291747	0.42246	-1.24311	0.00062322	ENSMUSG00000024617
ENSMUST00000152754.7	H19	3116.28	106.935	1319.73	87.7845	0.423496	-1.23958	5.0556e-07	ENSMUSG00000000031
ENSMUST00000100641.2	Gm10369	1.98321	0.288204	0.840275	0.302906	0.423695	-1.2389	0.00320886	ENSMUSG00000072573
ENSMUST00000093196.10	Hmgb1	2.28207	0.533419	0.967343	0.010849	0.423889	-1.23824	0.00527395	ENSMUSG00000066551
ENSMUST00000063384.3	Rtl8c	9.68365	0.595228	4.1128	0.22132	0.424716	-1.23543	5.1282e-06	ENSMUSG00000051851
ENSMUST00000009727.11	Syngr1	1.07405	0.174126	0.456494	0.190116	0.425019	-1.2344	0.00601756	ENSMUSG00000022415
ENSMUST00000048187.5	Ppp1r14a	0.635359	0.0834511	0.270316	0.0566249	0.425453	-1.23293	0.00076498	ENSMUSG00000037166
ENSMUST00000036215.7	Foxj1	0.41874	0.0602508	0.178514	0.0388205	0.426312	-1.23002	0.00114609	ENSMUSG00000034227
ENSMUST00000091554.4	Cntnap3	0.713225	0.106509	0.304392	0.0803994	0.426782	-1.22843	0.00181871	ENSMUSG00000033063
ENSMUST00000030510.13	Tas1r2	0.750631	0.140636	0.322892	0.0806147	0.43016	-1.21705	0.00380901	ENSMUSG00000028738
ENSMUST00000042167.9	Cpq	196.604	0.885898	84.6059	6.51476	0.430337	-1.21646	1.0049e-07	ENSMUSG00000039007
ENSMUST00000044507.11	Inpp5j	5.84203	1.02286	2.51502	0.259659	0.430504	-1.2159	0.00157169	ENSMUSG00000034570
ENSMUST00000040359.5	Arsi	0.568122	0.0244166	0.244734	0.091001	0.430777	-1.21499	0.00101235	ENSMUSG00000036412
ENSMUST00000155531.1	Zfp652os	0.368726	0.0334416	0.158864	0.0643631	0.430846	-1.21476	0.00242461	ENSMUSG00000086191
ENSMUST00000037811.12	Apob	0.987398	0.158408	0.426297	0.040843	0.431738	-1.21177	0.00101594	ENSMUSG00000020609
ENSMUST00000198787.1	Gm42815	0.370088	0.0521663	0.159814	0.0353353	0.431827	-1.21148	0.00117192	ENSMUSG00000104686
ENSMUST00000111274.7	Prdm11	2.17435	0.28949	0.940256	0.150529	0.432431	-1.20946	0.00060537	ENSMUSG00000075028
ENSMUST00000161096.8	Gm10125	0.653182	0.0782848	0.282809	0.0538217	0.432972	-1.20765	0.00051445	ENSMUSG00000063087
ENSMUST00000097336.4	Lst1	0.367962	0.017093	0.159339	0.0460231	0.433031	-1.20746	0.00032215	ENSMUSG00000073412
ENSMUST00000212276.1	2900026A02Rik	0.767683	0.0926599	0.332963	0.117289	0.433725	-1.20515	0.00236299	ENSMUSG00000051339
ENSMUST00000191729.1		0.237565	0.0556855	0.103513	0.0254194	0.435724	-1.19851	0.00904079
ENSMUST00000197835.1	Gm42764	1.4364	0.183619	0.6263	0.158758	0.436022	-1.19753	0.00117178	ENSMUSG00000106173
ENSMUST00000195666.1	A430110C17Rik	0.2519	0.0456356	0.110027	0.0178675	0.436789	-1.19499	0.00241836	ENSMUSG00000102415
ENSMUST00000015278.14	Aldh1a3	8.27428	0.59038	3.61788	0.380427	0.437245	-1.19349	2.6191e-05	ENSMUSG00000015134
ENSMUST00000072519.5	Elmo1	14.6238	1.25566	6.39856	0.63989	0.437545	-1.1925	5.4448e-05	ENSMUSG00000041112
ENSMUST00000192137.1	3222401L13Rik	0.530351	0.0949793	0.23339	0.0776586	0.440067	-1.1842	0.00573387	ENSMUSG00000073590
ENSMUST00000022853.14	C1qtnf3	9.02452	1.12025	3.98863	0.589002	0.441977	-1.17796	0.00046084	ENSMUSG00000058914
ENSMUST00000017881.2	Mmp9	0.463313	0.0873542	0.204819	0.0541693	0.442074	-1.17764	0.00479192	ENSMUSG00000017737
ENSMUST00000191772.1	Gm38198	0.322426	0.0337243	0.142846	0.0589373	0.443035	-1.17451	0.00376806	ENSMUSG00000102465
ENSMUST00000024810.6	Fgd2	3.55272	0.461458	1.57892	0.124812	0.444425	-1.16999	0.00037693	ENSMUSG00000024013
ENSMUST00000026890.4	Clec3b	4.50205	0.64344	2.00196	0.188999	0.444678	-1.16917	0.00065396	ENSMUSG00000025784
ENSMUST00000171362.1	Tstd1	0.731274	0.0921376	0.325299	0.0266516	0.444839	-1.16864	0.00032919	ENSMUSG00000103711
ENSMUST00000023083.7	Cyp2d22	7.74762	0.860366	3.44968	0.252112	0.445257	-1.16729	0.00016542	ENSMUSG00000061740
ENSMUST00000056153.7	Fads6	18.4236	0.373428	8.20751	0.386576	0.44549	-1.16653	5.2257e-08	ENSMUSG00000044788
ENSMUST00000084787.5	Scn10a	3.6347	0.558456	1.62087	0.27289	0.445944	-1.16506	0.00136606	ENSMUSG00000034533
ENSMUST00000102530.7	Sema3b	1.39857	0.145545	0.624019	0.132849	0.446183	-1.16429	0.00049228	ENSMUSG00000057969
ENSMUST00000107462.7	Dpm3	0.490229	0.0192214	0.218797	0.0740035	0.446315	-1.16387	0.00084784	ENSMUSG00000042737
ENSMUST00000164259.7	Os9	4.90793	0.363503	2.19092	0.148406	0.446403	-1.16358	2.0447e-05	ENSMUSG00000040462
ENSMUST00000172979.3	H2-Q5	0.219344	0.0168679	0.0979484	0.0448538	0.446552	-1.1631	0.00462931	ENSMUSG00000055413
ENSMUST00000203569.1	Gm43935	0.254989	0.0275946	0.113967	0.0310617	0.446948	-1.16182	0.00107322	ENSMUSG00000107812
ENSMUST00000151344.1	Gm12763	0.312933	0.0497984	0.140438	0.0437316	0.44878	-1.15592	0.00406887	ENSMUSG00000085312
ENSMUST00000029078.8	Car2	49.3466	1.46078	22.1591	0.948691	0.44905	-1.15505	1.692e-07	ENSMUSG00000027562
ENSMUST00000154032.1	Spryd3	173.533	6.15301	77.9931	3.37048	0.449442	-1.15379	3.8108e-07	ENSMUSG00000036966
ENSMUST00000135211.7	Tle2	4.19743	0.897616	1.89012	0.445391	0.450303	-1.15103	0.00721501	ENSMUSG00000034771
ENSMUST00000040261.5	Macrod1	31.2744	2.93735	14.0844	2.16468	0.450348	-1.15089	0.00018227	ENSMUSG00000036278
ENSMUST00000017086.3	Tmprss6	2.97669	0.452665	1.34181	0.144881	0.450773	-1.14953	0.00100082	ENSMUSG00000016942
ENSMUST00000202779.2	Mgam	78.3792	3.37283	35.3376	3.128	0.450855	-1.14926	3.511e-06	ENSMUSG00000068587
ENSMUST00000057612.8	Ssc5d	224.59	2.84404	101.364	6.0194	0.451328	-1.14775	6.1226e-08	ENSMUSG00000035279
ENSMUST00000094892.11	Il11	0.704922	0.0940024	0.31831	0.083127	0.451554	-1.14703	0.00176743	ENSMUSG00000004371
ENSMUST00000151288.7	Slc45a4	7.67906	0.418349	3.47105	0.300481	0.452014	-1.14556	7.7811e-06	ENSMUSG00000079020
ENSMUST00000095109.4	Hrct1	4.4353	0.385456	2.00558	0.105377	0.452186	-1.14501	4.3078e-05	ENSMUSG00000071001
ENSMUST00000027472.6	Efhd1	103.521	1.70493	46.9014	7.03971	0.453059	-1.14223	1.0069e-05	ENSMUSG00000026255
ENSMUST00000062206.2	Tctex1d4	0.480337	0.038574	0.217954	0.0449404	0.453752	-1.14002	0.00025621	ENSMUSG00000047671
ENSMUST00000180443.1	Gm26542	0.892109	0.06953	0.404963	0.215309	0.453939	-1.13943	0.00974576	ENSMUSG00000097887
ENSMUST00000003599.8	Pcdhgb6	2.68327	0.137952	1.21949	0.223931	0.454481	-1.13771	7.138e-05	ENSMUSG00000103088
ENSMUST00000142458.2	Gm830	0.373568	0.0882103	0.170267	0.0248802	0.455787	-1.13357	0.00853897	ENSMUSG00000084939
ENSMUST00000061101.10	Tgfbr2	0.898644	0.182823	0.410954	0.107106	0.457305	-1.12877	0.00722879	ENSMUSG00000032440
ENSMUST00000161890.1	Airn	1.71286	0.118325	0.78495	0.172793	0.458268	-1.12574	0.00025605	ENSMUSG00000078247
ENSMUST00000042665.8	Parp14	9.40017	1.20887	4.3192	0.723596	0.459481	-1.12192	0.00078009	ENSMUSG00000034422
ENSMUST00000066774.5	Tusc1	19.5705	4.56888	9.02008	0.378587	0.460901	-1.11747	0.00723362	ENSMUSG00000054000
ENSMUST00000005452.5	Fgfr4	4.67381	0.0964007	2.15467	0.302385	0.461008	-1.11714	9.2098e-06	ENSMUSG00000005320
ENSMUST00000095500.4	Ccdc78	0.952943	0.0434267	0.439908	0.109216	0.461631	-1.11519	0.00027803	ENSMUSG00000071202
ENSMUST00000025520.8	Slc6a7	2.60705	0.36095	1.2042	0.0676974	0.4619	-1.11435	0.00057401	ENSMUSG00000052026
ENSMUST00000203260.1	9430018G01Rik	2.21135	0.378641	1.02165	0.127352	0.462004	-1.11402	0.00209842	ENSMUSG00000107709
ENSMUST00000108343.7	Akt2	0.646778	0.0462621	0.298935	0.111835	0.462191	-1.11344	0.00250639	ENSMUSG00000004056
ENSMUST00000190861.1	Gm28068	0.561883	0.132555	0.259969	0.0348529	0.462675	-1.11193	0.00880867	ENSMUSG00000100287
ENSMUST00000180421.2	A730020E08Rik	0.774884	0.109632	0.35876	0.0535487	0.462985	-1.11096	0.00104651	ENSMUSG00000097924
ENSMUST00000160662.7	Cdk15	0.349376	0.0744522	0.162021	0.0117915	0.463743	-1.1086	0.00506524	ENSMUSG00000026023
ENSMUST00000169887.1	Gm17057	0.58787	0.0457487	0.272831	0.0519606	0.4641	-1.10749	0.00022095	ENSMUSG00000090500
ENSMUST00000048603.7	Dnah1	1.14883	0.247889	0.53395	0.103039	0.464777	-1.10539	0.00739039	ENSMUSG00000019027
ENSMUST00000150818.1	Gm11515	1.18507	0.0782208	0.55081	0.174121	0.464792	-1.10534	0.00119885	ENSMUSG00000085992
ENSMUST00000074690.10	Ubxn11	1.00715	0.222736	0.470519	0.0425508	0.46718	-1.09795	0.00636577	ENSMUSG00000012126
ENSMUST00000118515.7	Emc10	1.97176	0.154477	0.922279	0.101115	0.467744	-1.09621	6.3292e-05	ENSMUSG00000008140
ENSMUST00000121964.7	Wdr66	2.22197	0.326017	1.0419	0.208304	0.46891	-1.09262	0.00185969	ENSMUSG00000029442
ENSMUST00000039259.6	Agap2	11.047	1.16238	5.18029	0.446886	0.468933	-1.09255	0.00018231	ENSMUSG00000025422
ENSMUST00000100083.3	A930003A15Rik	2.22566	0.31515	1.04444	0.134539	0.469275	-1.0915	0.00098972	ENSMUSG00000075330
ENSMUST00000034865.4	Cyp1a1	4.35312	0.259118	2.04602	0.261981	0.470012	-1.08923	3.6412e-05	ENSMUSG00000032315
ENSMUST00000180450.1	Gm26910	0.826989	0.10741	0.388696	0.0539477	0.470014	-1.08923	0.00073567	ENSMUSG00000097835
ENSMUST00000090729.8	Ypel4	9.6654	0.405207	4.54654	0.501409	0.470393	-1.08806	9.1902e-06	ENSMUSG00000034059
ENSMUST00000102486.4	Hspb7	1.02194	0.113518	0.481281	0.0326134	0.470947	-1.08636	0.00021383	ENSMUSG00000006221
ENSMUST00000099461.3	Duox1	11.5479	0.387207	5.45305	0.910875	0.472213	-1.08249	4.0061e-05	ENSMUSG00000033268
ENSMUST00000087264.3	N4bp2	0.500285	0.0571231	0.23638	0.0800609	0.47249	-1.08164	0.00351232	ENSMUSG00000037795
ENSMUST00000018644.2	Adora2b	50.9186	1.4651	24.0726	2.81267	0.472766	-1.0808	6.3205e-06	ENSMUSG00000018500
ENSMUST00000031304.13	Tesc	0.530915	0.0722745	0.251141	0.0734666	0.473033	-1.07999	0.00331909	ENSMUSG00000029359
ENSMUST00000053308.9	Ranbp3l	209.927	5.63876	99.3808	6.02321	0.473406	-1.07885	4.1975e-07	ENSMUSG00000048424
ENSMUST00000135378.1	Gm15337	3.96373	0.493121	1.87696	0.106468	0.473534	-1.07846	0.00037323	ENSMUSG00000085289
ENSMUST00000200359.1	Gm43290	2.25192	0.232707	1.0665	0.177969	0.473597	-1.07827	0.00042071	ENSMUSG00000104641
ENSMUST00000023024.7	Tef	2.61458	0.576287	1.23886	0.153022	0.473826	-1.07757	0.00714894	ENSMUSG00000022389
ENSMUST00000170386.1	Wdr27	1.10929	0.078838	0.528078	0.0455638	0.476049	-1.07082	3.2595e-05	ENSMUSG00000046991
ENSMUST00000117095.7	Pld3	0.913776	0.162598	0.435493	0.0945459	0.476586	-1.06919	0.00454682	ENSMUSG00000003363
ENSMUST00000172171.7	Naalad2	5.46689	0.123549	2.60559	0.369956	0.476613	-1.06911	1.4575e-05	ENSMUSG00000043943
ENSMUST00000181524.7	Gm19705	1.21606	0.029139	0.579919	0.276633	0.476883	-1.06829	0.00744235	ENSMUSG00000097113
ENSMUST00000143813.1	0610009L18Rik	2.20969	0.123432	1.05402	0.239056	0.477	-1.06794	0.00030366	ENSMUSG00000043644
ENSMUST00000180525.1	2700012I20Rik	0.338522	0.077184	0.161546	0.0216364	0.47721	-1.0673	0.00871968	ENSMUSG00000097334
ENSMUST00000094868.9	Zfyve28	0.447217	0.0437803	0.21354	0.0179516	0.477486	-1.06647	0.0001401	ENSMUSG00000037224
ENSMUST00000128545.2	2210411M09Rik	0.384223	0.0598301	0.183711	0.0488687	0.478136	-1.06451	0.00412289	ENSMUSG00000085563
ENSMUST00000156271.1	Gm12963	0.200159	0.0273075	0.0957412	0.022865	0.478325	-1.06394	0.00227007	ENSMUSG00000085517
ENSMUST00000119706.7	Plekha8	31.8618	1.21661	15.2625	1.79738	0.479024	-1.06183	1.1438e-05	ENSMUSG00000005225
ENSMUST00000091569.5	4930486L24Rik	3.18208	0.506201	1.52583	0.0332245	0.479508	-1.06037	0.001313	ENSMUSG00000050345
ENSMUST00000128094.1	Junos	0.786668	0.080573	0.377293	0.0270352	0.479609	-1.06007	0.00016106	ENSMUSG00000087366
ENSMUST00000180587.7	Tnfsfm13	4.64602	0.514262	2.22878	0.393252	0.479718	-1.05974	0.00064852	ENSMUSG00000018752
ENSMUST00000122948.1	Gm13431	2.84402	0.372584	1.36514	0.280912	0.480005	-1.05888	0.00152977	ENSMUSG00000087187
ENSMUST00000098859.9	Tnni3	1.02984	0.12576	0.495092	0.0359168	0.480747	-1.05665	0.0003976	ENSMUSG00000035458
ENSMUST00000121442.1	Iqcc	2.89096	0.0367719	1.39113	0.127799	0.481199	-1.0553	1.166e-06	ENSMUSG00000040795
ENSMUST00000047196.13	Mettl27	3.31061	0.412997	1.59667	0.140111	0.482288	-1.05203	0.00049266	ENSMUSG00000040557
ENSMUST00000062202.13	Sned1	52.9571	4.39552	25.5859	3.38307	0.483145	-1.04947	0.00014071	ENSMUSG00000047793
ENSMUST00000035288.14	Stab2	1.66852	0.0908697	0.806914	0.170187	0.483611	-1.04808	0.00024512	ENSMUSG00000035459
ENSMUST00000209605.1	Gm45592	0.353428	0.0762498	0.171525	0.0202906	0.485318	-1.043	0.00717559	ENSMUSG00000109810
ENSMUST00000191829.1	Dchs2	34.0638	2.13848	16.5393	0.51317	0.48554	-1.04234	9.0008e-06	ENSMUSG00000102692
ENSMUST00000007171.12	Chrd	13.4794	0.833266	6.54843	0.450368	0.48581	-1.04154	1.479e-05	ENSMUSG00000006958
ENSMUST00000083569.1	Mir351	0.312734	0.0594792	0.152042	0.0284103	0.48617	-1.04047	0.00554624	ENSMUSG00000065503
ENSMUST00000129564.7	Dennd4b	0.365238	0.0738869	0.178039	0.02521	0.48746	-1.03664	0.00598956	ENSMUSG00000042404
ENSMUST00000183616.1	Gm27240	1.59027	0.257881	0.775493	0.0543583	0.487649	-1.03608	0.00173675	ENSMUSG00000098843
ENSMUST00000122065.1	Cgnl1	0.418341	0.0423393	0.204036	0.0220962	0.487727	-1.03586	0.00023876	ENSMUSG00000032232
ENSMUST00000125541.1	Trnp1	9.5648	0.917153	4.6656	0.524069	0.487788	-1.03567	0.00019884	ENSMUSG00000056596
ENSMUST00000025925.10	Pla2g16	4.49652	0.110185	2.19561	0.0442099	0.48829	-1.03419	4.6527e-08	ENSMUSG00000060675
ENSMUST00000045374.7	Ramp3	1.66969	0.191298	0.816284	0.170484	0.488884	-1.03244	0.00118445	ENSMUSG00000041046
ENSMUST00000066529.3	Npr3	61.4539	0.734575	30.0732	1.53623	0.489362	-1.03103	6.2847e-08	ENSMUSG00000022206
ENSMUST00000162708.6	Unc93b1	1.41274	0.0801131	0.691831	0.0301509	0.489708	-1.03001	6.5126e-06	ENSMUSG00000036908
ENSMUST00000134755.1	Gm14488	4.99547	0.282005	2.4479	0.131712	0.490023	-1.02908	7.696e-06	ENSMUSG00000075416
ENSMUST00000129680.7	Ramp2	1.74522	0.177792	0.8562	0.171177	0.490598	-1.02739	0.00078498	ENSMUSG00000001240
ENSMUST00000102600.3	Fndc5	0.71306	0.101946	0.350039	0.0208969	0.490897	-1.02651	0.0009298	ENSMUSG00000001334
ENSMUST00000121334.7	2008-09-01	9.98382	0.439449	4.90123	0.615918	0.490918	-1.02645	2.4279e-05	ENSMUSG00000018398
ENSMUST00000069451.10	Ghr	26.7745	2.64774	13.1488	2.96236	0.491095	-1.02593	0.00101676	ENSMUSG00000055737
ENSMUST00000174699.7	H2-Q6	2.842	0.242293	1.39575	0.213155	0.491116	-1.02586	0.00024044	ENSMUSG00000073409
ENSMUST00000138253.2	Far1os	0.299163	0.042928	0.146952	0.0523812	0.491212	-1.02558	0.00805088	ENSMUSG00000084984
ENSMUST00000149300.7	Gm16534	0.795032	0.0671459	0.390536	0.160784	0.491221	-1.02556	0.00695176	ENSMUSG00000090157
ENSMUST00000025830.7	Apba1	4.49589	0.107894	2.20998	0.20913	0.491556	-1.02457	2.8161e-06	ENSMUSG00000024897
ENSMUST00000056815.8	Npas2	1.95549	0.318763	0.962562	0.0652268	0.492235	-1.02258	0.00185498	ENSMUSG00000026077
ENSMUST00000198371.1	Gm42864	0.210051	0.0415252	0.103513	0.0254194	0.492799	-1.02093	0.00907277	ENSMUSG00000105152
ENSMUST00000044584.4	Lgals2	14.501	1.0561	7.14943	0.75071	0.49303	-1.02025	6.397e-05	ENSMUSG00000043501
ENSMUST00000189735.6	Dcdc2c	0.255387	0.0480656	0.126045	0.0316707	0.493545	-1.01875	0.00805845	ENSMUSG00000020633
ENSMUST00000127792.1	C330018A13Rik	1.94677	0.134388	0.961352	0.273685	0.493818	-1.01795	0.00138352	ENSMUSG00000086655
ENSMUST00000020948.14	Abca8b	4.87781	0.915769	2.4105	0.539315	0.494176	-1.0169	0.00695025	ENSMUSG00000020620
ENSMUST00000189334.1	2810405F17Rik	0.942852	0.0733365	0.467362	0.0469664	0.49569	-1.01249	7.9564e-05	ENSMUSG00000101493
ENSMUST00000105369.7	Cbarp	0.602803	0.0292866	0.299195	0.110093	0.496339	-1.0106	0.00363042	ENSMUSG00000035640
ENSMUST00000066427.10	Sp100	1.27225	0.0591614	0.631698	0.0753475	0.496519	-1.01008	2.4936e-05	ENSMUSG00000026222
ENSMUST00000181504.1	Foxf1	3.0481	0.187884	1.51389	0.197876	0.496668	-1.00965	6.7351e-05	ENSMUSG00000042812
ENSMUST00000133550.1	D330023K18Rik	3.88785	0.663058	1.93212	0.551749	0.496964	-1.00879	0.00773935	ENSMUSG00000087269
ENSMUST00000186474.1	2410022M11Rik	5.03386	1.09249	2.50501	0.3554	0.497633	-1.00685	0.00883669	ENSMUSG00000100017
ENSMUST00000027012.13	Casp4	15.3637	0.223091	7.65081	0.604419	0.497979	-1.00584	8.1896e-07	ENSMUSG00000033538
ENSMUST00000142429.1	Gm13056	5.59848	0.18982	2.795	0.339678	0.499244	-1.00218	1.6186e-05	ENSMUSG00000085395
ENSMUST00000017552.12	Cacnb1	7.37731	0.578651	3.68487	0.296126	0.499487	-1.00148	6.3535e-05	ENSMUSG00000020882
ENSMUST00000078482.12	Dchs1	3.05305	0.36178	1.52584	0.423478	0.499776	-1.00065	0.00316115	ENSMUSG00000036862
ENSMUST00000042118.9	Foxq1	5.02522	0.999356	2.51223	0.283585	0.499925	-1.00022	0.00574929	ENSMUSG00000038415
