# Supplementary material for: Crebl2 regulates cell metabolism in muscle and liver cells
Source: Sci Rep. 2019 Dec 27;9:19869. doi: 10.1038/s41598-019-56407-w (PMC6934747; doi:10.1038/s41598-019-56407-w)
Supplement: Supplementary file 6 — Supplementary Table 5 [file 41598_2019_56407_MOESM6_ESM.xlsx]

## Sheet: UP_in_L2_min_0.2cpm_in_L2
Genes at least 2-fold upregulated (p<0.01) by Crebl2 siRNA in C2C12 myoblasts
Transcript	Gene name	Luciferase RNAi	STDEV	Crebl2 RNAi	STDEV	Crebl2 RNAi / Luciferase RNAi	log2	Crebl2 RNAi / Luciferase RNAi p-value	Gene ID
ENSMUST00000121912.1	Defb28	0.0430117	0.027714	1.51283	0.285481	35.1725	5.13638	0.00011384	ENSMUSG00000074679
ENSMUST00000082093.6	Gzmd	0.117225	0.0757835	1.74211	0.184878	14.8613	3.89349	7.9926e-06	ENSMUSG00000059256
ENSMUST00000126540.7	Prl2c5	0.0337187	0.0292074	0.388329	0.134543	11.5167	3.52566	0.00427753	ENSMUSG00000055360
ENSMUST00000005669.8	Cyp2b13	0.0261524	0.0250708	0.281244	0.0778747	10.7541	3.42681	0.00166286	ENSMUSG00000040583
ENSMUST00000067102.2	Sprr2k	0.935347	0.254403	9.35284	0.370006	9.99933	3.32183	5.6755e-08	ENSMUSG00000054215
ENSMUST00000029527.5	Lce1g	0.0767304	0.048236	0.654705	0.0622435	8.53254	3.09298	1.4531e-05	ENSMUSG00000027919
ENSMUST00000028882.1	Il1a	0.0275143	0.0285262	0.20845	0.0400782	7.57607	2.92145	0.00070271	ENSMUSG00000027399
ENSMUST00000070284.3	Prr9	1.00561	0.114738	7.23643	0.250461	7.19605	2.8472	1.8487e-08	ENSMUSG00000056270
ENSMUST00000020899.4	Matn3	0.552425	0.0241619	3.9485	0.34023	7.14757	2.83745	2.435e-06	ENSMUSG00000020583
ENSMUST00000099805.1	Prl2c3	1.15423	0.113444	7.16905	0.838685	6.21111	2.63485	1.752e-05	ENSMUSG00000056457
ENSMUST00000057613.2	Gdf6	0.0420486	0.0383092	0.259187	0.0681264	6.16397	2.62386	0.00296442	ENSMUSG00000051279
ENSMUST00000099703.3	Hist1h2bb	0.0432111	0.0127738	0.257762	0.0110742	5.96518	2.57657	5.793e-07	ENSMUSG00000075031
ENSMUST00000011262.2	Panx3	0.228836	0.028217	1.33955	0.0358583	5.85374	2.54936	1.1911e-08	ENSMUSG00000011118
ENSMUST00000108574.2	Alox12	0.0515411	0.0232482	0.288541	0.0539663	5.59827	2.48498	0.00042815	ENSMUSG00000000320
ENSMUST00000022639.7	Nefl	55.5951	5.14572	290.342	11.2296	5.22245	2.38473	5.2307e-08	ENSMUSG00000022055
ENSMUST00000129527.7	Gm12606	0.104045	0.0399809	0.528078	0.0455638	5.07546	2.34354	1.9207e-05	ENSMUSG00000087659
ENSMUST00000014957.8	Stc1	5.5672	0.357944	27.3672	3.74469	4.9158	2.29743	5.6696e-05	ENSMUSG00000014813
ENSMUST00000093209.3	Hba-a1	0.923104	0.10974	4.38795	0.093421	4.75347	2.24898	1.283e-08	ENSMUSG00000069919
ENSMUST00000028704.2	Hao1	0.259666	0.094066	1.20993	0.092142	4.65957	2.2202	1.603e-05	ENSMUSG00000027261
ENSMUST00000110594.2	Prl2c2	0.264846	0.118863	1.22201	0.153252	4.61404	2.20603	0.00014062	ENSMUSG00000079092
ENSMUST00000111089.7	Nefm	0.157148	0.0193971	0.717245	0.130887	4.56415	2.19035	0.00032904	ENSMUSG00000022054
ENSMUST00000015594.7	Mcpt8	1.91419	0.119942	8.41377	0.975444	4.39547	2.13602	2.657e-05	ENSMUSG00000022157
ENSMUST00000022638.5	Nefm	11.4871	0.987642	50.3825	2.35103	4.38602	2.13291	1.9413e-07	ENSMUSG00000022054
ENSMUST00000049810.7	Cxcr6	0.397794	0.120615	1.67649	0.423511	4.21446	2.07535	0.0023814	ENSMUSG00000048521
ENSMUST00000054599.7	Sprr1a	6.15865	0.378816	25.8699	1.4556	4.20058	2.07059	4.7873e-07	ENSMUSG00000050359
ENSMUST00000105511.1	Col10a1	1.01882	0.123687	4.24232	0.643615	4.16396	2.05796	0.00014333	ENSMUSG00000039462
ENSMUST00000084501.3	Pappa	2.62999	0.143931	10.3819	1.60032	3.9475	1.98094	0.00015965	ENSMUSG00000028370
ENSMUST00000034822.11	Acsbg1	10.2977	0.790941	37.8726	3.64517	3.67776	1.87883	1.3935e-05	ENSMUSG00000032281
ENSMUST00000032265.12	Olr1	0.224186	0.0789231	0.811328	0.193104	3.61899	1.85559	0.00278044	ENSMUSG00000030162
ENSMUST00000020677.7	Upp1	0.0619966	0.0319617	0.222736	0.044303	3.59271	1.84507	0.00222933	ENSMUSG00000020407
ENSMUST00000107372.7	Tnc	3.34419	0.205781	11.9266	2.67619	3.56638	1.83446	0.0014619	ENSMUSG00000028364
ENSMUST00000091701.2	Hist1h3a	0.0966784	0.0397907	0.340535	0.0497603	3.52235	1.81654	0.00056805	ENSMUSG00000069265
ENSMUST00000031325.5	Areg	6.84858	0.423373	24.1056	0.94251	3.5198	1.81549	1.1303e-07	ENSMUSG00000029378
ENSMUST00000055115.7	Vwce	0.061233	0.0138954	0.214964	0.0546657	3.5106	1.81172	0.00325543	ENSMUSG00000043789
ENSMUST00000181440.2	BC051077	8.39959	6.76229	29.4535	5.8611	3.50654	1.81005	0.00653871	ENSMUSG00000097163
ENSMUST00000198853.1	Gm42633	3.59148	2.98819	12.5186	1.1636	3.48563	1.80142	0.00293482	ENSMUSG00000106458
ENSMUST00000069837.3	Slit3	0.301116	0.117698	1.04162	0.285992	3.4592	1.79044	0.00602966	ENSMUSG00000056427
ENSMUST00000134663.1	Myo7b	0.736289	0.0615534	2.51885	0.341753	3.42101	1.77442	0.00011274	ENSMUSG00000024388
ENSMUST00000109579.8	Mrtfa	0.150345	0.0648812	0.513959	0.11581	3.41853	1.77338	0.00317702	ENSMUSG00000042292
ENSMUST00000027404.11	Ptprn	3.87551	0.382281	13.0813	1.07849	3.37538	1.75505	8.5105e-06	ENSMUSG00000026204
ENSMUST00000146124.1	Gm17029	1.95179	1.47393	6.55742	0.776317	3.35969	1.74833	0.00303603	ENSMUSG00000086740
ENSMUST00000089549.6	Gzme	3.13589	0.0541438	10.4192	1.25712	3.32257	1.7323	5.7082e-05	ENSMUSG00000022156
ENSMUST00000205178.1	Gm44044	2.2588	1.91645	7.48614	1.27206	3.31422	1.72867	0.00765812	ENSMUSG00000107690
ENSMUST00000022075.4	Pcsk1	0.368361	0.0675791	1.20701	0.288083	3.27671	1.71225	0.0026864	ENSMUSG00000021587
ENSMUST00000029041.5	Fabp4	0.237565	0.0556855	0.773119	0.134473	3.25435	1.70237	0.00070112	ENSMUSG00000062515
ENSMUST00000106505.7	Dph5	0.221469	0.0568089	0.71936	0.119997	3.24812	1.69961	0.00063357	ENSMUSG00000033554
ENSMUST00000157194.1	Gm25117	0.088149	0.0544597	0.284709	0.0460167	3.22986	1.69147	0.00307843	ENSMUSG00000087819
ENSMUST00000159699.1	Hmga2	0.130995	0.0422543	0.42294	0.0642708	3.22866	1.69094	0.00059404	ENSMUSG00000056758
ENSMUST00000034874.13	Cyp11a1	0.620234	0.1636	1.99756	0.257569	3.22066	1.68736	0.00023109	ENSMUSG00000032323
ENSMUST00000082446.1	Gm26448	0.0939886	0.0627392	0.301202	0.0689895	3.20466	1.68017	0.0084719	ENSMUSG00000064380
ENSMUST00000107377.9	Tnc	1.87891	0.130704	6.00751	1.71958	3.19734	1.67687	0.00603401	ENSMUSG00000028364
ENSMUST00000037012.2	Kcna4	0.334808	0.0725808	1.06408	0.251602	3.17819	1.66821	0.002929	ENSMUSG00000042604
ENSMUST00000202959.1	C030017G13Rik	4.47215	3.48346	14.1732	1.36221	3.16922	1.66413	0.00413765	ENSMUSG00000107050
ENSMUST00000164993.1	Inhba	0.134848	0.0813466	0.427247	0.080324	3.16837	1.66374	0.00442269	ENSMUSG00000041324
ENSMUST00000104526.1	Snord17	0.0869865	0.0621901	0.275513	0.0262465	3.1673	1.66325	0.00288825	ENSMUSG00000077714
ENSMUST00000070552.13	Osbp2	6.20422	1.27039	18.9494	1.84116	3.05427	1.61083	6.2452e-05	ENSMUSG00000020435
ENSMUST00000186974.1	Gm21718	0.493317	0.0662366	1.50426	0.372182	3.04928	1.60847	0.00357047	ENSMUSG00000094991
ENSMUST00000159861.8	Pappa2	2.79425	0.115986	8.4802	1.6653	3.03488	1.60164	0.00105365	ENSMUSG00000073530
ENSMUST00000020350.14	Lgr5	0.211977	0.0411682	0.642934	0.12129	3.03304	1.60076	0.00112329	ENSMUSG00000020140
ENSMUST00000022182.4	F2rl2	0.580564	0.199068	1.75138	0.29523	3.01668	1.59296	0.00126575	ENSMUSG00000021675
ENSMUST00000192078.1	Gm37435	0.20245	0.132807	0.600196	0.12918	2.96466	1.56787	0.00987067	ENSMUSG00000102676
ENSMUST00000211456.1	4930558N11Rik	1.42603	0.703898	4.21821	0.662642	2.95801	1.56463	0.00244592	ENSMUSG00000100431
ENSMUST00000173494.2	Ak9	1.04606	0.799547	3.08654	0.328388	2.95064	1.56103	0.00643775	ENSMUSG00000091415
ENSMUST00000020399.5	Cpm	0.457405	0.29013	1.3422	0.275996	2.93437	1.55305	0.00868869	ENSMUSG00000020183
ENSMUST00000146980.1	Platr3	6.37413	0.252352	18.5841	1.2938	2.91556	1.54377	3.7258e-06	ENSMUSG00000084762
ENSMUST00000181742.1	Gm807	0.19163	0.0291141	0.552342	0.0700305	2.88234	1.52724	0.00017287	ENSMUSG00000097848
ENSMUST00000211738.1	Gm28710	2.55592	0.121673	7.34687	0.687267	2.87445	1.52329	2.1427e-05	ENSMUSG00000109903
ENSMUST00000211088.1	Pvrig	0.141251	0.0256891	0.402507	0.0379356	2.84958	1.51075	6.216e-05	ENSMUSG00000109713
ENSMUST00000109149.8	Rnd1	0.458801	0.135962	1.30116	0.117562	2.83601	1.50386	0.00018765	ENSMUSG00000054855
ENSMUST00000025844.4	Ctsw	0.363684	0.104359	1.0287	0.166915	2.82856	1.50007	0.00109986	ENSMUSG00000024910
ENSMUST00000067072.3	Cthrc1	0.647542	0.0811393	1.80925	0.319587	2.79403	1.48235	0.00088239	ENSMUSG00000054196
ENSMUST00000055844.8	Rbpms2	1.64144	0.241456	4.52105	0.783086	2.75432	1.4617	0.00089468	ENSMUSG00000032387
ENSMUST00000200213.1	Gm45477	1.71265	0.977279	4.65179	0.528676	2.71613	1.44155	0.00376394	ENSMUSG00000108394
ENSMUST00000058535.5	Gpr149	0.424917	0.102015	1.15061	0.242031	2.70785	1.43715	0.00304537	ENSMUSG00000043441
ENSMUST00000181807.1	Gm26732	0.0899098	0.0596794	0.241744	0.0245426	2.68874	1.42693	0.00653548	ENSMUSG00000097344
ENSMUST00000045173.8	Tgfbi	0.204411	0.0704143	0.545153	0.0885165	2.66695	1.41519	0.00198024	ENSMUSG00000035493
ENSMUST00000181506.1	Gm26703	0.475762	0.321728	1.25955	0.12273	2.64743	1.40459	0.00760305	ENSMUSG00000097877
ENSMUST00000130300.1	Ccbe1	5.5495	1.12093	14.6375	1.82092	2.63763	1.39924	0.00032184	ENSMUSG00000046318
ENSMUST00000091813.11	Slc14a1	3.45473	0.425551	9.03484	0.45652	2.61521	1.38693	4.586e-06	ENSMUSG00000059336
ENSMUST00000044602.7	Ces1g	3.95051	0.993342	10.3213	0.0627504	2.61265	1.38552	3.2076e-05	ENSMUSG00000057074
ENSMUST00000033820.3	F7	0.695802	0.0902639	1.81309	0.19883	2.60576	1.3817	0.00011481	ENSMUSG00000031443
ENSMUST00000204059.2	Add2	4.37423	0.115012	11.3315	0.792897	2.59051	1.37323	5.4437e-06	ENSMUSG00000030000
ENSMUST00000043059.7	Sema7a	62.3685	0.1576	161.559	7.44673	2.59039	1.37317	4.3523e-07	ENSMUSG00000038264
ENSMUST00000135313.1	4933421A08Rik	0.259831	0.0794868	0.670141	0.0903336	2.57914	1.36689	0.00104743	ENSMUSG00000086443
ENSMUST00000000122.6	Ngfr	0.666898	0.240415	1.71684	0.0439111	2.57437	1.36422	0.00030341	ENSMUSG00000000120
ENSMUST00000114185.3	Gm1070	0.161	0.0902756	0.413269	0.0393698	2.56689	1.36002	0.00439206	ENSMUSG00000073018
ENSMUST00000200590.1	Gm43766	0.86822	0.238298	2.21535	0.15692	2.5516	1.3514	0.00018008	ENSMUSG00000105868
ENSMUST00000032825.13	Mfge8	0.981187	0.145446	2.49189	0.625448	2.53967	1.34464	0.00653993	ENSMUSG00000030605
ENSMUST00000070690.7	Ptafr	0.148419	0.0240679	0.374136	0.0856895	2.52081	1.33389	0.00460565	ENSMUSG00000056529
ENSMUST00000048183.7	Fmod	69.5057	4.89606	175.163	25.7995	2.52013	1.3335	0.00043382	ENSMUSG00000041559
ENSMUST00000088454.11	Slc38a1	0.172845	0.0510953	0.426297	0.040843	2.46636	1.30238	0.0005318	ENSMUSG00000023169
ENSMUST00000185888.1	Gm28791	0.897199	0.475075	2.20595	0.0885157	2.45871	1.2979	0.00335809	ENSMUSG00000100394
ENSMUST00000181170.1	B930036N10Rik	1.23207	0.692255	3.01885	0.125496	2.45021	1.29291	0.00457391	ENSMUSG00000091993
ENSMUST00000173695.1	Gm20400	3.20336	0.626141	7.84641	0.480139	2.44943	1.29245	5.1958e-05	ENSMUSG00000092500
ENSMUST00000194520.1	Gm37677	0.526039	0.126218	1.27369	0.203724	2.42129	1.27578	0.00165837	ENSMUSG00000103976
ENSMUST00000022287.5	Fst	9.75092	0.666804	23.6026	0.622019	2.42055	1.27533	1.9894e-07	ENSMUSG00000021765
ENSMUST00000105046.3	Hmga1b	22.5754	1.1948	54.2576	5.16296	2.4034	1.26507	4.7456e-05	ENSMUSG00000078249
ENSMUST00000196551.1	Gm43509	0.141251	0.0256891	0.33891	0.0719703	2.39934	1.26264	0.0041922	ENSMUSG00000106603
ENSMUST00000107166.7	Tenm4	0.761651	0.211021	1.8071	0.419157	2.37261	1.24648	0.0083755	ENSMUSG00000048078
ENSMUST00000001439.6	Ube2c	0.518108	0.0726502	1.22709	0.275312	2.3684	1.24391	0.00502247	ENSMUSG00000001403
ENSMUST00000070380.4	Prss2	0.266634	0.107671	0.629966	0.0537602	2.36266	1.24041	0.00195879	ENSMUSG00000057163
ENSMUST00000041388.10	Serpine1	3.11376	0.732089	7.34909	0.434898	2.3602	1.23891	0.00013461	ENSMUSG00000037411
ENSMUST00000040772.8	Fermt3	0.373176	0.120792	0.880049	0.139264	2.35827	1.23773	0.00311904	ENSMUSG00000024965
ENSMUST00000022142.5	Naip1	0.253427	0.0729179	0.592257	0.0299922	2.33699	1.22465	0.00030292	ENSMUSG00000021640
ENSMUST00000000188.11	Ccnd2	41.6164	1.17899	97.146	5.51576	2.33432	1.223	2.6022e-06	ENSMUSG00000000184
ENSMUST00000110455.3	Hist1h2bk	0.113737	0.0112993	0.265059	0.0403971	2.33045	1.22061	0.00077893	ENSMUSG00000062727
ENSMUST00000003451.10	Rnd1	10.9747	0.484408	25.508	1.45983	2.32425	1.21676	3.3144e-06	ENSMUSG00000054855
ENSMUST00000094103.3	Hs3st3b1	0.754875	0.121903	1.73744	0.132785	2.30163	1.20265	8.0313e-05	ENSMUSG00000070407
ENSMUST00000192860.1	Gm37214	3.94495	1.3372	9.06058	1.24903	2.29676	1.1996	0.0028739	ENSMUSG00000104022
ENSMUST00000067625.8	Glrp1	0.662475	0.0783575	1.52038	0.150747	2.29499	1.19849	0.00012367	ENSMUSG00000062310
ENSMUST00000172817.1	Platr17	0.716375	0.110912	1.63486	0.260722	2.28213	1.19038	0.00136216	ENSMUSG00000092349
ENSMUST00000110243.7	4930402H24Rik	0.686667	0.208298	1.56449	0.0829453	2.27838	1.18801	0.00050275	ENSMUSG00000027309
ENSMUST00000191887.1	Gm37663	0.17497	0.00412656	0.397926	0.101356	2.27425	1.18539	0.00889577	ENSMUSG00000104469
ENSMUST00000118811.7	Dctn6	0.14165	0.0578945	0.32136	0.0518057	2.26868	1.18186	0.00706603	ENSMUSG00000031516
ENSMUST00000128996.1	Gm12059	0.419104	0.0488091	0.946851	0.156208	2.25923	1.17583	0.00139957	ENSMUSG00000085665
ENSMUST00000088476.3	Pi15	26.9529	1.3736	60.8251	7.4598	2.25672	1.17423	0.00024524	ENSMUSG00000067780
ENSMUST00000024708.4	Tnfrsf21	3.89934	0.314909	8.78936	0.358872	2.25407	1.17253	2.0611e-06	ENSMUSG00000023915
ENSMUST00000190117.1	Gm28960	6.93801	1.04061	15.6037	2.1837	2.24902	1.1693	0.00080813	ENSMUSG00000099969
ENSMUST00000035799.5	Fgl2	0.84193	0.111545	1.89178	0.138958	2.24696	1.16797	5.159e-05	ENSMUSG00000039899
ENSMUST00000077659.5	Atp10b	0.347987	0.143424	0.7817	0.107283	2.24635	1.16758	0.00572275	ENSMUSG00000055415
ENSMUST00000206292.1	Gm44986	1.92171	1.08063	4.27171	0.102702	2.22287	1.15242	0.00951302	ENSMUSG00000108573
ENSMUST00000029002.8	Stmn2	176.723	3.55001	390.926	3.91372	2.21209	1.14541	5.6148e-10	ENSMUSG00000027500
ENSMUST00000102572.7	Asgr2	0.158111	0.0111897	0.348614	0.063635	2.20487	1.1407	0.00220647	ENSMUSG00000040963
ENSMUST00000034590.2	Tagln	100.618	6.35911	220.303	5.79851	2.18951	1.13061	3.363e-07	ENSMUSG00000032085
ENSMUST00000197856.1	C230031I18Rik	0.313133	0.0519722	0.67897	0.0685006	2.16831	1.11657	0.00031999	ENSMUSG00000105202
ENSMUST00000127757.7	Gm11033	1.50647	0.244676	3.26433	0.264049	2.16687	1.11562	0.00014922	ENSMUSG00000079011
ENSMUST00000025850.5	Fosl1	44.8746	1.199	97.2263	3.56929	2.16662	1.11545	3.3683e-07	ENSMUSG00000024912
ENSMUST00000067469.4	Tmem74	0.572937	0.111446	1.23947	0.2456	2.16335	1.11327	0.00520284	ENSMUSG00000054409
ENSMUST00000111114.7	Ccdc73	4.25296	0.679435	9.19131	0.666604	2.16116	1.1118	0.00010618	ENSMUSG00000045106
ENSMUST00000029421.5	Ptx3	5.82964	0.183198	12.5573	0.169714	2.15404	1.10704	6.493e-09	ENSMUSG00000027832
ENSMUST00000173514.7	Il1rl1	0.790389	0.126701	1.70124	0.204351	2.15241	1.10595	0.00060026	ENSMUSG00000026069
ENSMUST00000199515.1	Gm42702	0.624478	0.102448	1.33441	0.227388	2.13684	1.09548	0.00262929	ENSMUSG00000106443
ENSMUST00000066475.10	Cers3	0.174007	0.0311694	0.371729	0.0410684	2.13628	1.0951	0.00056203	ENSMUSG00000030510
ENSMUST00000117066.7	Pigt	1.89967	0.409468	4.03592	0.108909	2.12454	1.08715	0.00012473	ENSMUSG00000017721
ENSMUST00000157594.1	Gm22077	0.3443	0.0857747	0.730596	0.131479	2.12197	1.08541	0.00530892	ENSMUSG00000088219
ENSMUST00000133213.1	Igsf9b	1.02105	0.352414	2.15812	0.317739	2.11363	1.07973	0.00600709	ENSMUSG00000034275
ENSMUST00000082517.1	Snora23	0.122267	0.00739033	0.257762	0.0110742	2.1082	1.07601	2.1398e-06	ENSMUSG00000064451
ENSMUST00000051358.10	Fbxl13	1.10896	0.191936	2.33188	0.209764	2.10276	1.07228	0.00030148	ENSMUSG00000048520
ENSMUST00000050544.7	Has2	39.6344	3.39768	83.2494	8.40422	2.10043	1.07069	0.0001621	ENSMUSG00000022367
ENSMUST00000020926.6	Fam84a	0.30633	0.0473689	0.640727	0.102534	2.09162	1.06462	0.00216123	ENSMUSG00000020607
ENSMUST00000029046.8	Fabp5	107.989	3.66054	225.416	3.3994	2.08739	1.0617	1.468e-08	ENSMUSG00000027533
ENSMUST00000112201.7	Gorasp2	0.243171	0.0514906	0.50697	0.0630344	2.08483	1.05993	0.00136352	ENSMUSG00000014959
ENSMUST00000180595.1	Gm16755	0.55206	0.108157	1.14816	0.203334	2.07977	1.05642	0.00417911	ENSMUSG00000097658
ENSMUST00000110227.7	Siglec1	0.301123	0.109451	0.625444	0.102133	2.07704	1.05453	0.00948309	ENSMUSG00000027322
ENSMUST00000140840.7	2011-03-01	1.28211	0.122886	2.65662	0.104867	2.07207	1.05107	6.1347e-06	ENSMUSG00000022269
ENSMUST00000001384.4	Cnn1	4.42671	0.498149	9.16073	0.289166	2.06942	1.04923	7.5127e-06	ENSMUSG00000001349
ENSMUST00000022185.8	F2rl1	2.26353	0.12199	4.66998	0.546913	2.06314	1.04484	0.00030404	ENSMUSG00000021678
ENSMUST00000074103.11	Pde4d	0.593882	0.161771	1.22426	0.117386	2.06146	1.04367	0.00156855	ENSMUSG00000021699
ENSMUST00000024660.8	Smoc2	4.12657	0.118572	8.46687	0.41389	2.05179	1.03689	2.2629e-06	ENSMUSG00000023886
ENSMUST00000101339.7	Nhsl2	2.16105	0.158791	4.43242	1.01467	2.05105	1.03636	0.00865294	ENSMUSG00000079481
ENSMUST00000207602.1	Gm39043	0.242806	0.0823625	0.496349	0.0703413	2.04422	1.03155	0.00669209	ENSMUSG00000109450
ENSMUST00000059401.6	Atg9b	5.93999	0.565112	12.1313	1.30256	2.04232	1.03021	0.00027961	ENSMUSG00000038295
ENSMUST00000034650.14	Mcam	0.156948	0.0165383	0.319735	0.0343514	2.0372	1.02659	0.00031382	ENSMUSG00000032135
ENSMUST00000175746.1	Gm23187	0.891676	0.1287	1.8045	0.0887798	2.02372	1.01701	5.4345e-05	ENSMUSG00000093645
ENSMUST00000027173.14	Wdr12	5.09733	1.06456	10.3151	0.620828	2.02362	1.01694	0.00032865	ENSMUSG00000026019
ENSMUST00000187407.6	Nek7	0.105607	0.0274443	0.21354	0.0179516	2.02203	1.01581	0.00125953	ENSMUSG00000026393
ENSMUST00000195338.1	A530064N14Rik	0.247422	0.0671013	0.499198	0.0751423	2.0176	1.01264	0.00493531	ENSMUSG00000104273
ENSMUST00000072363.4	Kprp	0.1149	0.0238347	0.231765	0.00850331	2.01711	1.01229	0.00020364	ENSMUSG00000059832
ENSMUST00000102817.4	Gap43	129.813	0.921697	260.753	4.17559	2.00869	1.00625	3.0155e-09	ENSMUSG00000047261
ENSMUST00000171737.1	Odc1	204.932	6.64663	411.439	9.61699	2.00768	1.00553	8.0913e-08	ENSMUSG00000011179
ENSMUST00000021423.7	Noxred1	0.199396	0.0567491	0.4003	0.0431716	2.00757	1.00545	0.0027657	ENSMUSG00000072919
ENSMUST00000156081.1	Gm12840	3.63978	1.16993	7.29491	1.21466	2.00422	1.00304	0.00946562	ENSMUSG00000086320
ENSMUST00000127875.1	Gm13055	0.10657	0.0339059	0.21354	0.0179516	2.00376	1.00271	0.00291221	ENSMUSG00000085774
ENSMUST00000025363.5	Hbegf	35.2562	1.37165	70.5721	2.94127	2.00169	1.00122	1.4409e-06	ENSMUSG00000024486
