# Supplementary material for: Crebl2 regulates cell metabolism in muscle and liver cells
Source: Sci Rep. 2019 Dec 27;9:19869. doi: 10.1038/s41598-019-56407-w (PMC6934747; doi:10.1038/s41598-019-56407-w)
Supplement: Supplementary file 7 — Supplementary Table 6 [file 41598_2019_56407_MOESM7_ESM.xlsx]

## Sheet: DOWN_in_L2_2x_min2cpm
Genes at least 2-fold downregulated (p<0.01) by Crebl2 siRNA in Hepa1-6 cells
Transcript	Gene name	Luciferase RNAi	STDEV	Crebl2 RNAi	STDEV	Crebl2 RNAi / Luciferase RNAi	log2	Crebl2 RNAi / Luciferase RNAi p-value	Gene ID
ENSMUST00000021029.5	Efcab3	3.76924	0.671429	0	0	0		6.8e-05	ENSMUSG00000020690
ENSMUST00000025581.6	Ms4a4d	3.74944	0.495923	0	0	0		1.22e-05	ENSMUSG00000024678
ENSMUST00000027128.10	Ccdc150	3.06297	0.977158	0	0	0		0.00162	ENSMUSG00000025983
ENSMUST00000055159.7	Arl11	2.38462	0.534578	0	0	0		0.000247	ENSMUSG00000043157
ENSMUST00000058274.13	Pou6f1	5.14218	1.1498	0	0	0		0.000243	ENSMUSG00000009739
ENSMUST00000063690.3	Dhrs9	3.07109	0.986849	0	0	0		0.00168	ENSMUSG00000027068
ENSMUST00000074694.6	Gnai1	3.07109	0.986849	0	0	0		0.00168	ENSMUSG00000057614
ENSMUST00000078223.5	Gimap8	2.38462	0.534578	0	0	0		0.000247	ENSMUSG00000064262
ENSMUST00000096000.3	Sh2d4b	2.75756	1.2819	0	0	0		0.00978	ENSMUSG00000037833
ENSMUST00000161764.7	Ikbke	3.42195	1.55817	0	0	0		0.00893	ENSMUSG00000042349
ENSMUST00000177557.1	Gm26445	2.40442	0.670363	0	0	0		0.000803	ENSMUSG00000093816
ENSMUST00000196709.4	Fdps	2.73776	0.615057	0	0	0		0.00025	ENSMUSG00000059743
ENSMUST00000203417.1	Gm44274	3.40442	1.49536	0	0	0		0.0076	ENSMUSG00000108179
ENSMUST00000209232.1	Gm31898	4.80073	1.61097	0	0	0		0.00209	ENSMUSG00000109996
ENSMUST00000210694.1	Gm45253	2.39046	0.576469	0	0	0		0.000368	ENSMUSG00000109612
ENSMUST00000032306.14	Klra2	13.5875	4.24411	0.348715	0.603992	0.0256644	-5.28409	0.00175	ENSMUSG00000030187
ENSMUST00000192593.1	Gm37516	10.9884	2.89158	0.351851	0.609423	0.0320203	-4.96487	0.000788	ENSMUSG00000104376
ENSMUST00000097632.4	Gal3st2c	14.3019	4.13908	0.710918	1.23135	0.049708	-4.33038	0.00159	ENSMUSG00000073608
ENSMUST00000168000.1	Gm17173	6.14802	0.973084	0.348715	0.603992	0.0567199	-4.14	0.000122	ENSMUSG00000090709
ENSMUST00000186844.1	Gm28592	5.49532	1.72701	0.351851	0.609423	0.0640274	-3.96517	0.00281	ENSMUSG00000100113
ENSMUST00000027426.10	4933407L21Rik	4.44987	1.21918	0.355459	0.615673	0.0798808	-3.64601	0.00203	ENSMUSG00000026224
ENSMUST00000006785.7	Slc17a1	8.57225	1.80508	0.703702	1.21885	0.0820907	-3.60664	0.000773	ENSMUSG00000021335
ENSMUST00000194987.1	Gm38273	4.08277	0.910952	0.348715	0.603992	0.0854113	-3.54943	0.00104	ENSMUSG00000103050
ENSMUST00000035076.8	Lrrc2	7.56641	2.62258	0.70731	0.612572	0.0934803	-3.41919	0.00451	ENSMUSG00000032495
ENSMUST00000175539.1	Mir2861	3.7634	0.626963	0.355459	0.615673	0.0944515	-3.40428	0.000529	ENSMUSG00000093280
ENSMUST00000099484.8	Zfp932	3.75528	1.15727	0.355459	0.615673	0.0946558	-3.40117	0.00414	ENSMUSG00000066613
ENSMUST00000078521.6	Dyrk4	10.655	3.41803	1.04928	1.04616	0.0984776	-3.34406	0.00349	ENSMUSG00000030345
ENSMUST00000025223.8	Cyp21a1	252.827	8.4518	25.715	6.50678	0.10171	-3.29747	2.65e-08	ENSMUSG00000024365
ENSMUST00000115848.3	Dsc3	13.0104	4.24124	1.41462	1.22514	0.10873	-3.20118	0.00389	ENSMUSG00000059898
ENSMUST00000184384.1	Mir7026	3.09089	1.10411	0.348715	0.603992	0.11282	-3.1479	0.00925	ENSMUSG00000099284
ENSMUST00000050471.3	Pbp2	33.1913	3.64438	3.87852	1.62761	0.116854	-3.09723	1.45e-05	ENSMUSG00000047104
ENSMUST00000004673.13	Ndrg2	8.89518	3.12635	1.05916	1.05557	0.119071	-3.0701	0.00626	ENSMUSG00000004558
ENSMUST00000031879.4	Tcaf2	5.76696	2.24275	0.700566	0.606726	0.121479	-3.04122	0.00921	ENSMUSG00000029851
ENSMUST00000129501.1	Gm11715	2.7436	0.647032	0.351851	0.609423	0.128244	-2.96303	0.00346	ENSMUSG00000087596
ENSMUST00000100874.5	Selplg	2.72379	0.524584	0.351851	0.609423	0.129177	-2.95258	0.0022	ENSMUSG00000048163
ENSMUST00000191393.1	BC001981	2.73776	0.615057	0.355459	0.615673	0.129836	-2.94524	0.00319	ENSMUSG00000097022
ENSMUST00000203442.1	Gm44275	53.1306	14.9097	7.01962	3.34406	0.13212	-2.92008	0.00196	ENSMUSG00000107768
ENSMUST00000044231.11	Serpina10	7.86369	2.12333	1.05916	1.05557	0.13469	-2.89229	0.00253	ENSMUSG00000061947
ENSMUST00000170929.1	Gm17102	18.1643	4.00367	2.47112	1.63817	0.136043	-2.87787	0.000756	ENSMUSG00000091864
ENSMUST00000066529.3	Npr3	90.4722	11.3226	12.6583	2.71548	0.139914	-2.83739	2.5e-05	ENSMUSG00000022206
ENSMUST00000105041.9	H2-Q1	2.39046	0.576469	0.348715	0.603992	0.145878	-2.77717	0.00547	ENSMUSG00000079507
ENSMUST00000009798.4	Oit3	9.63166	3.61265	1.41148	0.624656	0.146546	-2.77057	0.00814	ENSMUSG00000009654
ENSMUST00000027896.9	Nphs2	6.47323	1.02045	1.04928	1.04616	0.162095	-2.62509	0.00067	ENSMUSG00000026602
ENSMUST00000203686.1	Gm36640	6.47551	2.46711	1.05602	0.0101245	0.16308	-2.61635	0.00892	ENSMUSG00000108276
ENSMUST00000077136.3	Sftpd	170.01	28.6407	27.7887	3.1392	0.163454	-2.61304	0.00014	ENSMUSG00000021795
ENSMUST00000164728.7	Alcam	8.56413	1.36763	1.41101	1.61121	0.164758	-2.60158	0.00109	ENSMUSG00000022636
ENSMUST00000183449.1	Mir6960	2.05129	0.061052	0.348715	0.603992	0.169998	-2.55641	0.00283	ENSMUSG00000098698
ENSMUST00000030266.11	B4galt2	2.05129	0.061052	0.351851	0.609423	0.171527	-2.54349	0.00298	ENSMUSG00000028541
ENSMUST00000002885.6	Epdr1	4.09673	0.981333	0.704174	0.609916	0.171887	-2.54047	0.00225	ENSMUSG00000002808
ENSMUST00000125186.1	B230398E01Rik	2.05129	0.061052	0.355459	0.615673	0.173286	-2.52877	0.00317	ENSMUSG00000087660
ENSMUST00000040002.3	Prr32	35.5152	4.75729	6.34964	2.17327	0.178786	-2.48369	7.06e-05	ENSMUSG00000037086
ENSMUST00000086430.4	Col5a2	12.6388	2.29587	2.45763	1.58961	0.194451	-2.36252	0.000736	ENSMUSG00000026042
ENSMUST00000188845.6	Ly6c1	26.57	5.56875	5.27338	1.00569	0.198471	-2.333	0.000622	ENSMUSG00000079018
ENSMUST00000051691.7	Slk	12.3356	2.34633	2.46751	0.633674	0.200031	-2.32171	0.000413	ENSMUSG00000025060
ENSMUST00000049209.12	Gc	17.5116	5.20686	3.5033	2.62151	0.200056	-2.32152	0.00593	ENSMUSG00000035540
ENSMUST00000040603.13	Agl	22.3344	7.49891	4.5863	1.66013	0.205347	-2.28386	0.0071	ENSMUSG00000033400
ENSMUST00000031574.9	Spdye4b	40.7135	7.43017	8.80679	1.28591	0.216311	-2.20882	0.00033	ENSMUSG00000029586
ENSMUST00000037397.6	Cep126	42.323	2.84742	9.18248	4.84697	0.216962	-2.20449	5.14e-05	ENSMUSG00000040729
ENSMUST00000176228.1	Ccn2	53.5211	12.8799	11.6208	4.62711	0.217126	-2.2034	0.00182	ENSMUSG00000019997
ENSMUST00000091569.5	4930486L24Rik	136.084	9.04244	29.9287	5.08201	0.219928	-2.1849	2.07e-06	ENSMUSG00000050345
ENSMUST00000134308.1	1700019E08Rik	4.78092	1.15294	1.05602	0.0101245	0.220883	-2.17865	0.00139	ENSMUSG00000086202
ENSMUST00000105617.7	Ipcef1	12.655	1.32394	2.81622	0.611404	0.222538	-2.16788	2.37e-05	ENSMUSG00000064065
ENSMUST00000036737.3	Colec10	62.2591	13.7564	14.4316	3.04463	0.231798	-2.10906	0.00107	ENSMUSG00000038591
ENSMUST00000112957.1	Mkrn2os	18.1597	3.60414	4.21735	1.0158	0.232237	-2.10633	0.000658	ENSMUSG00000068011
ENSMUST00000115004.2	Olfr874	18.162	2.69988	4.2241	0.0404981	0.232579	-2.10421	0.000109	ENSMUSG00000063350
ENSMUST00000208294.1	Gm44785	7.55829	2.32267	1.76333	0.621199	0.233298	-2.09975	0.00585	ENSMUSG00000109432
ENSMUST00000118108.1	Rabepk	7.52452	1.58165	1.76694	1.24032	0.234825	-2.09034	0.00255	ENSMUSG00000070953
ENSMUST00000089520.2	Shroom4	13.3171	3.46288	3.16399	2.79223	0.237588	-2.07346	0.00751	ENSMUSG00000068270
ENSMUST00000114875.7	Mbnl3	27.8813	7.50812	6.69882	2.71232	0.240263	-2.05732	0.00371	ENSMUSG00000036109
ENSMUST00000062606.7	Upk3b	313.642	21.2358	76.0579	11.9653	0.242499	-2.04395	2.76e-06	ENSMUSG00000042985
ENSMUST00000032541.4	2900092C05Rik	12.978	2.87857	3.17215	2.80642	0.244426	-2.03253	0.00553	ENSMUSG00000030385
ENSMUST00000026411.6	Mmp19	165.417	13.6923	40.4584	5.14456	0.244584	-2.0316	5.99e-06	ENSMUSG00000025355
ENSMUST00000074880.5	Gfral	8.57225	1.80508	2.11519	1.06037	0.246748	-2.01889	0.00176	ENSMUSG00000059383
ENSMUST00000075884.6	Msln	1933.57	284.394	478.496	23.8292	0.247468	-2.01469	0.000117	ENSMUSG00000063011
ENSMUST00000044687.6	Ifi27l2b	46.569	12.5511	11.6153	3.65399	0.249422	-2.00334	0.00357	ENSMUSG00000021208
ENSMUST00000077659.5	Atp10b	2.7436	0.647032	0.704174	0.609916	0.256661	-1.96207	0.00734	ENSMUSG00000055415
ENSMUST00000146468.2	Lgals3	2.73776	0.615057	0.704174	0.609916	0.257208	-1.95899	0.0066	ENSMUSG00000050335
ENSMUST00000113272.7	Eng	8.21099	1.10286	2.11205	0.020249	0.257222	-1.95891	7.41e-05	ENSMUSG00000026814
ENSMUST00000150395.7	Bbs9	2.7436	0.647032	0.70731	0.612572	0.257804	-1.95565	0.00747	ENSMUSG00000035919
ENSMUST00000108040.7	Il11ra1	2.73776	0.615057	0.70731	0.612572	0.258354	-1.95258	0.00672	ENSMUSG00000073889
ENSMUST00000162508.8	Glipr1	2.72379	0.524584	0.70731	0.612572	0.259678	-1.9452	0.00493	ENSMUSG00000056888
ENSMUST00000147147.7	Ehmt1	22.6655	6.06273	5.97395	1.56011	0.26357	-1.92374	0.00362	ENSMUSG00000036893
ENSMUST00000022007.6	1700001L19Rik	12.0163	3.47986	3.1676	1.82756	0.263609	-1.92353	0.00799	ENSMUSG00000021534
ENSMUST00000055071.8	Ifi27l2a	270.708	18.5095	71.4975	12.5703	0.264113	-1.92077	4.7e-06	ENSMUSG00000079017
ENSMUST00000139783.1	Fam19a3	10.6352	2.40541	2.81575	1.2182	0.264757	-1.91726	0.0024	ENSMUSG00000055865
ENSMUST00000000193.5	Ccl2	371.676	20.6141	99.3073	7.54241	0.267188	-1.90407	6.62e-07	ENSMUSG00000035385
ENSMUST00000032974.12	Atp2a1	170.057	24.3624	45.731	14.7968	0.268915	-1.89478	0.000279	ENSMUSG00000030730
ENSMUST00000212287.1	Gm11639	143.995	10.0928	38.7529	8.71195	0.269127	-1.89364	9.51e-06	ENSMUSG00000040838
ENSMUST00000050785.13	Lcn2	14.3288	4.33715	3.87852	1.62761	0.27068	-1.88534	0.00792	ENSMUSG00000026822
ENSMUST00000044210.3	Myf6	15.4697	5.11281	4.22096	1.03275	0.272853	-1.8738	0.00968	ENSMUSG00000035923
ENSMUST00000005255.8	Ccn4	35.9745	6.09227	9.85732	8.85049	0.274009	-1.86771	0.00562	ENSMUSG00000005124
ENSMUST00000046303.11	Crebl2	3229.02	16.5723	892.625	55.4675	0.276438	-1.85497	5.77e-10	ENSMUSG00000032652
ENSMUST00000178195.1	Pkd1l1	30.0838	8.49445	8.43926	4.79951	0.280525	-1.8338	0.00853	ENSMUSG00000046634
ENSMUST00000191644.1	Gm37226	3.76924	0.671429	1.05963	1.06644	0.281126	-1.83071	0.0098	ENSMUSG00000102533
ENSMUST00000041357.7	Lrg1	18.1026	0.854838	5.26977	1.79345	0.291106	-1.78039	3.04e-05	ENSMUSG00000037095
ENSMUST00000027830.4	Slamf9	240.09	21.219	70.0495	0.886006	0.291764	-1.77713	8.75e-06	ENSMUSG00000026548
ENSMUST00000149646.2	Atp6v1f	7.17951	0.213682	2.10217	1.80343	0.292801	-1.77201	0.00287	ENSMUSG00000004285
ENSMUST00000054534.3	Trap1a	16.7472	3.26062	4.93141	0.64734	0.294462	-1.76385	0.000842	ENSMUSG00000051257
ENSMUST00000181697.1	Gm26782	4.76924	1.06916	1.40788	0.609098	0.295199	-1.76024	0.00322	ENSMUSG00000097431
ENSMUST00000170030.1	Gm17689	9.5164	2.73829	2.80948	1.19092	0.295225	-1.76011	0.00807	ENSMUSG00000091248
ENSMUST00000054599.7	Sprr1a	39276.9	2637.13	11628.3	493.302	0.296059	-1.75605	1.99e-06	ENSMUSG00000050359
ENSMUST00000170287.7	Hmgcr	8.24476	2.29883	2.4639	0.608942	0.298845	-1.74253	0.00562	ENSMUSG00000021670
ENSMUST00000045702.5	Slc2a6	32.8381	3.43238	9.84306	2.34792	0.299745	-1.73819	7.41e-05	ENSMUSG00000036067
ENSMUST00000035797.15	Rab26	35.1143	5.11198	10.5504	1.73565	0.300458	-1.73477	0.000221	ENSMUSG00000079657
ENSMUST00000051698.13	Ly6e	8.20515	0.244208	2.46751	0.633674	0.300727	-1.73347	6.39e-06	ENSMUSG00000022587
ENSMUST00000034911.6	Tinag	85.1711	24.7226	26.0699	5.50362	0.306089	-1.70798	0.00679	ENSMUSG00000032357
ENSMUST00000048121.12	Myrip	10.2844	2.29959	3.16494	1.03716	0.307743	-1.7002	0.00274	ENSMUSG00000041794
ENSMUST00000114751.8	Htatsf1	10.2681	2.12398	3.17168	1.07759	0.308886	-1.69485	0.00209	ENSMUSG00000067873
ENSMUST00000020497.13	Aldh1l2	166.807	31.4101	51.7469	6.45356	0.310219	-1.68864	0.000801	ENSMUSG00000020256
ENSMUST00000068567.4	Ncoa7	125.725	22.081	39.4113	1.84082	0.313471	-1.6736	0.000517	ENSMUSG00000039697
ENSMUST00000098614.8	Zfp827	8.9033	1.67913	2.80587	1.5901	0.31515	-1.66589	0.00382	ENSMUSG00000071064
ENSMUST00000016106.5	1700016C15Rik	62.1514	15.9113	19.6623	7.86665	0.316361	-1.66036	0.00604	ENSMUSG00000015962
ENSMUST00000067836.8	Ano9	162.263	10.1691	51.6633	12.7506	0.318393	-1.65112	2.3e-05	ENSMUSG00000054662
ENSMUST00000019266.5	Ccl9	83.9104	10.144	27.0742	4.50663	0.322656	-1.63193	0.000114	ENSMUSG00000019122
ENSMUST00000023312.13	Alcam	937.941	38.9853	303.224	29.7661	0.323286	-1.62912	5.16e-07	ENSMUSG00000022636
ENSMUST00000111218.7	Mettl27	6.51284	1.31833	2.11879	1.07651	0.325326	-1.62004	0.00423	ENSMUSG00000040557
ENSMUST00000066677.8	Cyhr1	15.0734	2.90054	4.91792	1.5701	0.326265	-1.61589	0.00177	ENSMUSG00000053929
ENSMUST00000141275.1	Gm16322	84.9989	12.8797	27.7986	1.35159	0.327047	-1.61243	0.000261	ENSMUSG00000087456
ENSMUST00000045855.8	Hebp1	16.0513	0.879594	5.27072	3.12947	0.328366	-1.60662	0.00121	ENSMUSG00000042770
ENSMUST00000147699.1	Tmem109	10.6294	1.89766	3.51004	1.57727	0.330221	-1.5985	0.00246	ENSMUSG00000034659
ENSMUST00000002298.6	Ppm1j	250.381	29.8383	84.0034	20.1488	0.335502	-1.57561	0.000203	ENSMUSG00000002228
ENSMUST00000159989.1	Clca3b	28.3545	4.58444	9.53167	4.70742	0.336161	-1.57278	0.00255	ENSMUSG00000037033
ENSMUST00000021880.9	Ctla2a	43.8754	12.3717	14.8118	4.75474	0.337587	-1.56667	0.00899	ENSMUSG00000044258
ENSMUST00000137073.1	Gm13807	59.4536	0.528407	20.1131	9.415	0.338299	-1.56363	0.000356	ENSMUSG00000085852
ENSMUST00000178666.7	Prdm11	4.10842	1.04979	1.40788	0.609098	0.342681	-1.54506	0.00842	ENSMUSG00000075028
ENSMUST00000143275.2	Synpo	168.738	8.11971	57.8333	17.0335	0.34274	-1.54481	5.23e-05	ENSMUSG00000043079
ENSMUST00000151311.7	Crem	3.07693	0.0915779	1.05602	0.0101245	0.343207	-1.54285	2.22e-08	ENSMUSG00000063889
ENSMUST00000125305.1	Evx1os	2.05129	0.061052	0.704174	0.609916	0.343284	-1.54253	0.0089	ENSMUSG00000086126
ENSMUST00000196486.1	Gm34086	2.05129	0.061052	0.704174	0.609916	0.343284	-1.54253	0.0089	ENSMUSG00000106261
ENSMUST00000163080.2	1110002E22Rik	50.1936	4.61885	17.2388	2.5541	0.343447	-1.54184	3.7e-05	ENSMUSG00000090066
ENSMUST00000034817.10	Paqr5	11.2681	0.840784	3.87538	0.638585	0.343925	-1.53984	1.91e-05	ENSMUSG00000032278
ENSMUST00000045771.6	Spem1	2.05129	0.061052	0.70731	0.612572	0.344813	-1.53612	0.00917	ENSMUSG00000041165
ENSMUST00000211015.1	Gm33968	2.05129	0.061052	0.70731	0.612572	0.344813	-1.53612	0.00917	ENSMUSG00000110015
ENSMUST00000183235.1	A330074K22Rik	1125.91	29.5087	390.974	15.4172	0.347251	-1.52595	2.14e-08	ENSMUSG00000097960
ENSMUST00000078307.6	Lyg2	36.1179	5.15773	12.6906	7.98361	0.351367	-1.50895	0.00527	ENSMUSG00000061584
ENSMUST00000052126.5	Fam25c	153.022	32.7508	53.8635	2.38478	0.351998	-1.50636	0.00196	ENSMUSG00000043681
ENSMUST00000000095.6	Tbx2	8.89746	0.799753	3.16086	2.10578	0.355254	-1.49308	0.00451	ENSMUSG00000000093
ENSMUST00000038141.14	Slfn8	8.8835	1.14363	3.17795	1.84633	0.357737	-1.48303	0.00389	ENSMUSG00000035208
ENSMUST00000023083.7	Cyp2d22	291.945	25.4242	106.029	17.9655	0.363181	-1.46124	4.77e-05	ENSMUSG00000061740
ENSMUST00000038069.8	Ceacam10	66.7671	10.2089	24.2741	4.12349	0.363564	-1.45972	0.000543	ENSMUSG00000054169
ENSMUST00000000811.7	Kcnn3	25.0118	5.22777	9.14249	2.12636	0.365528	-1.45195	0.00279	ENSMUSG00000000794
ENSMUST00000180041.7	Stard9	481.543	81.9704	176.087	36.6377	0.365671	-1.45138	0.00106	ENSMUSG00000033705
ENSMUST00000043089.7	Scx	795.771	73.0031	292.07	14.7363	0.367028	-1.44604	2.33e-05	ENSMUSG00000034161
ENSMUST00000035645.11	Rusc2	4.78092	1.15294	1.75659	0.597816	0.367417	-1.44451	0.00685	ENSMUSG00000035969
ENSMUST00000043148.12	Gng12	6722.97	271.864	2503.86	86.4984	0.372433	-1.42495	2.33e-07	ENSMUSG00000036402
ENSMUST00000054472.3	Bsnd	11.274	1.71794	4.20747	2.74721	0.373203	-1.42197	0.00921	ENSMUSG00000025418
ENSMUST00000034692.7	Olfm2	22.5677	3.73808	8.4482	0.0809962	0.374349	-1.41755	0.00061	ENSMUSG00000032172
ENSMUST00000023806.12	Soat2	17.767	2.28725	6.69113	1.62674	0.376605	-1.40888	0.000482	ENSMUSG00000023045
ENSMUST00000023259.14	Lynx1	2019.27	110.98	761.258	69.513	0.376997	-1.40737	3.01e-06	ENSMUSG00000022594
ENSMUST00000053880.12	Grin2b	516.681	47.2256	198.153	30.4528	0.38351	-1.38266	6.43e-05	ENSMUSG00000030209
ENSMUST00000180350.1	Scamp4	2.7436	0.647032	1.05602	0.0101245	0.384905	-1.37743	0.00403	ENSMUSG00000113949
ENSMUST00000195148.1	Gm33973	2.7436	0.647032	1.05602	0.0101245	0.384905	-1.37743	0.00403	ENSMUSG00000103451
ENSMUST00000032961.3	Nupr1	103.129	10.2944	39.7518	6.69331	0.385458	-1.37535	0.000109	ENSMUSG00000030717
ENSMUST00000209330.1	Gm35363	2.73776	0.615057	1.05602	0.0101245	0.385726	-1.37435	0.00321	ENSMUSG00000110301
ENSMUST00000048246.4	Fgb	1287.55	70.6104	497.919	22.2732	0.386718	-1.37064	1.62e-06	ENSMUSG00000033831
ENSMUST00000095204.4	Rasgrp3	44.351	4.08822	17.2087	6.85615	0.388012	-1.36583	0.00106	ENSMUSG00000071042
ENSMUST00000028780.3	Chac1	399.803	62.3344	155.294	14.188	0.388426	-1.36429	0.00057	ENSMUSG00000027313
ENSMUST00000125240.1	Gm11216	987.677	104.856	385.383	34.172	0.390191	-1.35775	7.95e-05	ENSMUSG00000086755
ENSMUST00000090839.11	Selenbp1	151.966	21.5155	59.7376	18.5383	0.393097	-1.34704	0.00135	ENSMUSG00000068874
ENSMUST00000175856.1	Efcab8	16.0991	2.92205	6.33881	2.7971	0.393738	-1.34469	0.00582	ENSMUSG00000044083
ENSMUST00000045288.13	Tgfb2	25.9582	3.0798	10.2272	5.83661	0.393988	-1.34378	0.00616	ENSMUSG00000039239
ENSMUST00000001147.4	Col6a1	744.53	52.51	293.674	45.6861	0.394442	-1.34211	2.99e-05	ENSMUSG00000001119
ENSMUST00000095784.2	Moxd1	35.5606	3.5255	14.0667	2.07451	0.395569	-1.338	9.88e-05	ENSMUSG00000020000
ENSMUST00000129507.4	Fam83e	23.9546	2.55879	9.49387	1.75799	0.396327	-1.33524	0.000194	ENSMUSG00000054161
ENSMUST00000210851.1	Mir670hg	17.7099	3.10471	7.03405	2.62319	0.397183	-1.33213	0.00389	ENSMUSG00000075020
ENSMUST00000034478.2	St14	19.4814	1.01183	7.74136	2.17887	0.397372	-1.33144	0.000149	ENSMUSG00000031995
ENSMUST00000208648.1	Gm44652	16.7518	2.17065	6.66416	3.95422	0.397819	-1.32982	0.00823	ENSMUSG00000109167
ENSMUST00000034749.14	Fam81a	338.376	14.4905	135.231	19.0966	0.399647	-1.3232	6.28e-06	ENSMUSG00000032224
ENSMUST00000031533.10	Tfec	37.0268	7.71674	14.801	2.91757	0.399737	-1.32288	0.00344	ENSMUSG00000029553
ENSMUST00000000641.14	Sema4f	256.123	42.6597	102.411	2.86684	0.399852	-1.32246	0.000793	ENSMUSG00000000627
ENSMUST00000057054.7	Meox1	50.7087	7.17164	20.3939	5.26362	0.402178	-1.3141	0.00105	ENSMUSG00000001493
ENSMUST00000026449.1	Il23a	124.247	11.3026	50.039	8.94208	0.402737	-1.31209	0.000111	ENSMUSG00000025383
ENSMUST00000061673.7	Itga1	87.3615	11.5571	35.5255	4.08059	0.40665	-1.29814	0.000331	ENSMUSG00000042284
ENSMUST00000041388.10	Serpine1	414.183	23.3371	168.65	8.2039	0.407187	-1.29624	2.48e-06	ENSMUSG00000037411
ENSMUST00000022398.13	ccdc198	186.638	6.36327	76.0145	4.39556	0.407283	-1.2959	2.85e-07	ENSMUSG00000021850
ENSMUST00000122473.1	Gm25108	3.43007	0.699869	1.40474	0.59546	0.409537	-1.28793	0.00879	ENSMUSG00000084422
ENSMUST00000031495.10	Pla2g1b	5.12822	0.15263	2.10531	1.03604	0.410533	-1.28443	0.00245	ENSMUSG00000029522
ENSMUST00000033626.14	Serpina7	10.2762	1.32963	4.23084	1.09675	0.411711	-1.2803	0.000904	ENSMUSG00000031271
ENSMUST00000024954.9	Epas1	1674.86	18.9633	691.746	41.4124	0.413016	-1.27573	2.44e-08	ENSMUSG00000024140
ENSMUST00000080368.11	Atp8a2	22.1773	1.78545	9.16947	3.1413	0.413463	-1.27417	0.000787	ENSMUSG00000021983
ENSMUST00000093819.1	Pigb	24.6388	4.29967	10.2282	3.47287	0.415124	-1.26839	0.00403	ENSMUSG00000079469
ENSMUST00000024988.14	C3	29923.6	2847.43	12429.3	300.139	0.415369	-1.26754	4.19e-05	ENSMUSG00000024164
ENSMUST00000176271.8	Pou6f1	9.21683	0.870469	3.87225	0.612398	0.420128	-1.2511	0.000128	ENSMUSG00000009739
ENSMUST00000094451.3	Gpr157	252.146	34.3213	106.28	23.2515	0.421503	-1.24639	0.000889	ENSMUSG00000047875
ENSMUST00000109416.2	R3hdml	367.323	18.8332	155.743	34.2638	0.423994	-1.23788	8.37e-05	ENSMUSG00000078949
ENSMUST00000193667.5	Gm37800	199.795	14.3062	84.8594	7.84309	0.424731	-1.23538	1.84e-05	ENSMUSG00000103308
ENSMUST00000156209.1	Gm13790	136.317	0.698312	58.031	7.41448	0.425705	-1.23207	1.77e-06	ENSMUSG00000086302
ENSMUST00000018614.2	Kcnab3	27.3136	1.46054	11.6442	5.70617	0.426315	-1.23001	0.00366	ENSMUSG00000018470
ENSMUST00000067098.6	Ffar4	88.6121	5.96381	38.0605	7.27602	0.429518	-1.21921	8.71e-05	ENSMUSG00000054200
ENSMUST00000054910.8	Prr33	12.2798	1.84162	5.28012	0.0506226	0.429984	-1.21764	0.000591	ENSMUSG00000043795
ENSMUST00000002926.6	Pla1a	3791	150.701	1638.75	59.5099	0.432275	-1.20998	4.42e-07	ENSMUSG00000002847
ENSMUST00000074651.10	Grk4	6.49304	0.573654	2.81622	0.611404	0.43373	-1.20513	0.000271	ENSMUSG00000052783
ENSMUST00000052730.2	Mrgprb2	527.068	24.874	228.951	24.9705	0.434385	-1.20295	6.35e-06	ENSMUSG00000050425
ENSMUST00000081857.12	Myh6	41.2217	7.64759	17.9394	2.65582	0.435193	-1.20027	0.0025	ENSMUSG00000040752
ENSMUST00000054128.6	Dsg1c	54.0212	6.0169	23.5668	4.14696	0.436251	-1.19677	0.000358	ENSMUSG00000034774
ENSMUST00000192069.5	Tnr	120.005	21.8145	52.4128	11.4435	0.436757	-1.1951	0.00315	ENSMUSG00000015829
ENSMUST00000043929.10	Ccdc68	32.1364	2.32031	14.0874	1.71722	0.438362	-1.1898	3.67e-05	ENSMUSG00000038903
ENSMUST00000035938.2	Ccl5	48.1179	3.13818	21.0949	6.77269	0.438401	-1.18968	0.000764	ENSMUSG00000035042
ENSMUST00000034261.7	Insl3	30.4675	3.87149	13.3801	1.66999	0.43916	-1.18718	0.000417	ENSMUSG00000079019
ENSMUST00000093800.8	Pls1	206.048	18.7891	90.4933	5.13864	0.439184	-1.1871	4.96e-05	ENSMUSG00000049493
ENSMUST00000080953.11	Lrp2	41.6411	3.85788	18.3173	3.32064	0.439885	-1.1848	0.000213	ENSMUSG00000027070
ENSMUST00000006742.10	Atp7b	58.3101	11.4252	25.6825	3.08014	0.440446	-1.18296	0.00308	ENSMUSG00000006567
ENSMUST00000124720.7	Tmem260	4.77508	0.467498	2.10844	1.05023	0.441551	-1.17935	0.00698	ENSMUSG00000036339
ENSMUST00000062160.3	Sprr1b	7.16554	0.90331	3.17121	1.06523	0.442564	-1.17604	0.00257	ENSMUSG00000048455
ENSMUST00000066068.5	Smagp	2.38462	0.534578	1.05602	0.0101245	0.442848	-1.17512	0.00507	ENSMUSG00000053559
ENSMUST00000029158.3	Aar2	24.6015	0.747289	10.9261	2.54373	0.444122	-1.17097	0.00011	ENSMUSG00000027628
ENSMUST00000127984.8	Cbfa2t3	15.014	2.89917	6.68753	2.43617	0.445419	-1.16676	0.00888	ENSMUSG00000006362
ENSMUST00000083486.2	Mir142b	7.89162	1.7804	3.51992	0.608953	0.446033	-1.16478	0.00693	ENSMUSG00000065420
ENSMUST00000175240.1	Mir5125	126.771	25.8461	56.8967	19.6267	0.448815	-1.15581	0.00975	ENSMUSG00000092981
ENSMUST00000186411.1	2600014E21Rik	28.9793	6.87888	13.0143	1.4887	0.449089	-1.15493	0.00772	ENSMUSG00000100303
ENSMUST00000195518.1	Gm15853	8.57225	1.80508	3.8655	1.18243	0.450932	-1.14902	0.0092	ENSMUSG00000103400
ENSMUST00000036439.4	Cdh6	73.7438	5.6021	33.3928	7.72871	0.452822	-1.14298	0.000332	ENSMUSG00000039385
ENSMUST00000090260.4	Gm4841	25.6505	4.7668	11.6163	0.11137	0.452867	-1.14284	0.00223	ENSMUSG00000068606
ENSMUST00000122054.7	Fgfr2	8.55245	1.26677	3.87538	0.638585	0.453132	-1.142	0.00125	ENSMUSG00000030849
ENSMUST00000052174.2	Pigz	107.541	10.7486	48.9545	7.63926	0.455217	-1.13537	0.000252	ENSMUSG00000045625
ENSMUST00000077066.7	Tmem151a	186.472	13.1612	85.0889	17.4701	0.456308	-1.13192	0.0002	ENSMUSG00000061451
ENSMUST00000090860.6		3.07693	0.0915779	1.40474	0.59546	0.456539	-1.13119	0.00298
ENSMUST00000028648.2	Syt13	178.391	3.11755	81.6843	6.78294	0.457895	-1.12691	5.13e-07	ENSMUSG00000027220
ENSMUST00000085351.6	Hrc	25.2821	0.799482	11.5821	5.50172	0.458114	-1.12622	0.00527	ENSMUSG00000038239
ENSMUST00000028257.2	Gca	1041.53	49.5534	477.257	8.18649	0.458228	-1.12586	1.19e-06	ENSMUSG00000026893
ENSMUST00000009789.14	P4ha1	378.062	8.35631	173.872	13.0947	0.459903	-1.1206	4.7e-07	ENSMUSG00000019916
ENSMUST00000090729.8	Ypel4	332.77	34.7714	153.278	30.2901	0.460613	-1.11837	0.000519	ENSMUSG00000034059
ENSMUST00000110007.7	Slc24a3	32.8183	2.80671	15.1465	1.7603	0.461527	-1.11551	9.08e-05	ENSMUSG00000063873
ENSMUST00000208649.1	5330413D20Rik	48.7833	7.37532	22.5207	4.3507	0.461647	-1.11514	0.00181	ENSMUSG00000109258
ENSMUST00000046071.4	Klhdc8a	368.424	57.1278	170.498	22.0279	0.462777	-1.11161	0.00138	ENSMUSG00000042115
ENSMUST00000162303.7	Ubl5	6.84617	0.747328	3.17121	1.06523	0.463209	-1.11026	0.00273	ENSMUSG00000084786
ENSMUST00000032194.10	Bhlhe40	4053.05	308.405	1878.18	130.457	0.463399	-1.10967	2.95e-05	ENSMUSG00000030103
ENSMUST00000025718.8	Ankrd1	10917.4	340.024	5070.26	119.532	0.464418	-1.1065	1.34e-07	ENSMUSG00000024803
ENSMUST00000099461.3	Duox1	271.711	33.5425	126.289	14.8442	0.464791	-1.10534	0.00047	ENSMUSG00000033268
ENSMUST00000049789.2	Naip5	197.811	25.9213	92.5176	8.63649	0.467706	-1.09632	0.000547	ENSMUSG00000071203
ENSMUST00000080518.13	Sbsn	674.734	66.7933	315.871	34.9504	0.468141	-1.09498	0.000172	ENSMUSG00000046056
ENSMUST00000026378.3	Padi1	413.533	34.3835	193.859	13.4631	0.468786	-1.093	4.88e-05	ENSMUSG00000025329
ENSMUST00000207045.1	Gm14377	58.3558	7.89101	27.4328	3.56096	0.470095	-1.08897	0.000821	ENSMUSG00000109501
ENSMUST00000028286.11	Agpat2	1322.63	44.7291	625.661	45.942	0.473043	-1.07996	1.45e-06	ENSMUSG00000026922
ENSMUST00000030284.9	Rnf11	438.381	52.2531	208.174	32.3647	0.474871	-1.07439	0.000638	ENSMUSG00000028557
ENSMUST00000092325.10	Plppr3	110.973	14.0053	52.7427	9.66328	0.475274	-1.07317	0.00103	ENSMUSG00000035835
ENSMUST00000028612.7	Pamr1	53.3624	10.9871	25.368	4.03274	0.47539	-1.07282	0.00606	ENSMUSG00000027188
ENSMUST00000057021.7	Osr1	662.887	38.1606	316.258	42.2609	0.477091	-1.06766	4.28e-05	ENSMUSG00000048387
ENSMUST00000025230.14	C2	279.417	21.8803	133.321	13.1396	0.477138	-1.06752	6.08e-05	ENSMUSG00000024371
ENSMUST00000062483.14	Gli2	55.9476	12.6451	26.7354	2.83914	0.477865	-1.06533	0.00795	ENSMUSG00000048402
ENSMUST00000043718.11	2310007B03Rik	39.0735	6.28722	18.6785	6.92728	0.478036	-1.06481	0.00922	ENSMUSG00000034159
ENSMUST00000049931.5	Spn	37.3847	9.03434	17.9524	0.172117	0.480207	-1.05827	0.0098	ENSMUSG00000051457
ENSMUST00000105398.1	1810043G02Rik	5.12238	0.97674	2.46076	0.586979	0.480395	-1.05771	0.00676	ENSMUSG00000020284
ENSMUST00000154032.1	Spryd3	4303.5	112.01	2067.52	68.5253	0.480428	-1.05761	1.01e-07	ENSMUSG00000036966
ENSMUST00000025025.6	Dusp1	3633.18	296.64	1753.66	158.52	0.482679	-1.05086	6.97e-05	ENSMUSG00000024190
ENSMUST00000139122.7	Smim14	1072.27	53.7651	517.578	29.3247	0.482695	-1.05082	4.25e-06	ENSMUSG00000037822
ENSMUST00000097947.3	Gm10575	42.041	4.44743	20.3664	7.99465	0.484443	-1.0456	0.00633	ENSMUSG00000073787
ENSMUST00000020204.4	Ntn4	1899.44	57.5438	921.013	57.7348	0.484886	-1.04428	8.06e-07	ENSMUSG00000020019
ENSMUST00000108035.7	Ccl27a	28.9919	2.79136	14.0614	5.71875	0.485009	-1.04392	0.00662	ENSMUSG00000073888
ENSMUST00000198394.1	Gm42752	11.6154	0.404975	5.63605	2.21949	0.485222	-1.04328	0.00373	ENSMUSG00000106621
ENSMUST00000043098.8	Gadd45a	1170.94	36.9758	568.691	57.9707	0.48567	-1.04195	5.17e-06	ENSMUSG00000036390
ENSMUST00000037218.1	Rasl10a	149.127	8.50768	72.4626	7.5514	0.485911	-1.04124	2.38e-05	ENSMUSG00000034209
ENSMUST00000101295.8	9930111J21Rik2	761.68	79.3609	370.81	28.7901	0.486832	-1.0385	0.000201	ENSMUSG00000069892
ENSMUST00000076951.3	Spry3	57.8869	9.11941	28.1905	5.43193	0.486992	-1.03803	0.00286	ENSMUSG00000061654
ENSMUST00000185200.6	Ly6c1	58.4023	1.43903	28.5146	7.33247	0.488244	-1.03433	0.000448	ENSMUSG00000079018
ENSMUST00000042167.9	Cpq	8008.21	231.022	3924.61	210.116	0.490073	-1.02893	4.85e-07	ENSMUSG00000039007
ENSMUST00000080885.11	Dbp	53.7029	4.72025	26.4343	5.53435	0.492233	-1.02259	0.000635	ENSMUSG00000059824
ENSMUST00000079584.1	Vmn1r32	15.718	0.39792	7.74497	3.05216	0.492746	-1.02109	0.00416	ENSMUSG00000062905
ENSMUST00000081265.11	Ebf1	57.1248	3.88271	28.1748	3.43445	0.493214	-1.01971	7e-05	ENSMUSG00000057098
ENSMUST00000039323.7	AA986860	891.923	26.4268	439.987	10.2574	0.493302	-1.01946	1.49e-07	ENSMUSG00000042510
ENSMUST00000100214.9	Miga2	9.24476	1.24513	4.57234	1.60267	0.494588	-1.0157	0.00722	ENSMUSG00000026858
ENSMUST00000011623.7	Dennd1c	243.292	1.88774	120.398	7.94091	0.494872	-1.01487	2.1e-07	ENSMUSG00000002668
ENSMUST00000031607.6	Dtx1	9.93123	1.75767	4.92153	1.17396	0.495561	-1.01287	0.00632	ENSMUSG00000029603
ENSMUST00000019426.4	Dsg4	53.2718	2.56685	26.4086	8.40332	0.495734	-1.01236	0.00184	ENSMUSG00000001804
ENSMUST00000038343.6	B4galnt2	566.409	87.6738	280.996	23.5963	0.496101	-1.01129	0.0016	ENSMUSG00000013418
ENSMUST00000021050.13	Adap2	709.412	37.4023	352.156	34.5934	0.496406	-1.01041	1.89e-05	ENSMUSG00000020709
ENSMUST00000025764.5	Cst6	38.2659	3.03826	18.9981	1.67906	0.496476	-1.01021	7.25e-05	ENSMUSG00000024846
ENSMUST00000016902.3	Bik	73.907	8.71399	36.9245	6.08461	0.499607	-1.00113	0.000942	ENSMUSG00000016758
