# Supplementary material for: Crebl2 regulates cell metabolism in muscle and liver cells
Source: Sci Rep. 2019 Dec 27;9:19869. doi: 10.1038/s41598-019-56407-w (PMC6934747; doi:10.1038/s41598-019-56407-w)
Supplement: Supplementary file 8 — Supplementary Table 7 [file 41598_2019_56407_MOESM8_ESM.xlsx]

## Sheet: UP_in_L2_2x_min2cpm
Genes at least 2-fold upregulated (p<0.01) by Crebl2 siRNA in Hepa1-6 cells
Transcript	Gene name	Luciferase RNAi	STDEV	Crebl2 RNAi	STDEV	Crebl2 RNAi / Luciferase RNAi	log2	Crebl2 RNAi / Luciferase RNAi p-value	Gene ID
ENSMUST00000029905.1	Cyp7a1	0	0	2.81622	0.611404			0.000207	ENSMUSG00000028240
ENSMUST00000032263.6	Tmem52b	0	0	2.82297	1.24931			0.00786	ENSMUSG00000030160
ENSMUST00000040161.4	Gpr33	0	0	2.46751	0.633674			0.000518	ENSMUSG00000035148
ENSMUST00000042219.4	Calm4	0	0	3.87225	0.612398			3.44e-05	ENSMUSG00000033765
ENSMUST00000048715.8	Hoxa7	0	0	3.51004	1.57727			0.00842	ENSMUSG00000038236
ENSMUST00000057028.14	Camsap3	0	0	3.51365	1.58341			0.00852	ENSMUSG00000044433
ENSMUST00000092931.6	Gm4952	0	0	10.198	1.52015			2.45e-05	ENSMUSG00000071633
ENSMUST00000104203.1	Gm24336	0	0	3.52306	1.61725			0.00925	ENSMUSG00000077391
ENSMUST00000112571.3	Dpy30	0	0	2.4639	0.608942			0.000421	ENSMUSG00000024067
ENSMUST00000115261.1	Gm1110	0	0	2.82297	1.24931			0.00786	ENSMUSG00000079644
ENSMUST00000118627.1	Sfi1	0	0	2.11205	0.020249			1.94e-12	ENSMUSG00000023764
ENSMUST00000127563.1	Gm13822	0	0	2.11205	0.020249			1.94e-12	ENSMUSG00000087477
ENSMUST00000142458.2	Gm830	0	0	11.2577	1.12372			2.35e-06	ENSMUSG00000084939
ENSMUST00000170998.7	Scn2b	0	0	6.68847	1.22376			7.91e-05	ENSMUSG00000070304
ENSMUST00000181841.1	D930019O06Rik	0	0	2.81575	1.2182			0.00709	ENSMUSG00000097083
ENSMUST00000192406.1	Gm37527	0	0	4.2241	0.0404981			1.94e-12	ENSMUSG00000103788
ENSMUST00000197928.4	Dhx30	0	0	3.16807	0.0303736			1.94e-12	ENSMUSG00000032480
ENSMUST00000201903.1	1700126H18Rik	0	0	2.11205	0.020249			1.94e-12	ENSMUSG00000107014
ENSMUST00000204572.1	Gm43984	0	0	3.16494	1.03716			0.00186	ENSMUSG00000108238
ENSMUST00000144211.1	Srrm3	2.69815	2.05228	308.823	20.5323	114.457	6.83867	2.29e-07	ENSMUSG00000039860
ENSMUST00000201893.1	Gm43123	1.0198	1.00059	54.5225	20.1117	53.4638	5.74049	0.00368	ENSMUSG00000107029
ENSMUST00000168148.1	Pfpl	0.339174	0.587467	10.2286	3.33028	30.1575	4.91444	0.0023	ENSMUSG00000040065
ENSMUST00000048432.5	Prelp	4.11654	1.12677	116.677	26.6799	28.3436	4.82495	0.000337	ENSMUSG00000041577
ENSMUST00000060125.5	Scn4b	2.03148	0.9703	46.2149	16.4964	22.7493	4.50775	0.00357	ENSMUSG00000046480
ENSMUST00000067458.6	Sema5a	0.353136	0.61165	5.63197	0.609481	15.9484	3.99534	4.18e-05	ENSMUSG00000022231
ENSMUST00000183031.1	Gm27017	0.339174	0.587467	5.27338	1.00569	15.5477	3.95863	0.000328	ENSMUSG00000097997
ENSMUST00000041477.13	Islr	0.353136	0.61165	4.93454	1.63408	13.9735	3.80462	0.0039	ENSMUSG00000037206
ENSMUST00000161763.1	Gm10552	0.333333	0.57735	4.58317	1.65226	13.7495	3.78131	0.00565	ENSMUSG00000073628
ENSMUST00000108343.7	Akt2	0.339174	0.587467	4.57281	0.570177	13.4822	3.75298	0.000108	ENSMUSG00000004056
ENSMUST00000037372.7	Nlrp4f	1.03961	1.05996	13.3707	4.36109	12.8613	3.68496	0.00313	ENSMUSG00000032999
ENSMUST00000184729.1	Gm27421	0.353136	0.61165	4.22723	1.07018	11.9705	3.58142	0.0016	ENSMUSG00000099302
ENSMUST00000198874.1	Gm43488	0.353136	0.61165	4.22723	1.07018	11.9705	3.58142	0.0016	ENSMUSG00000105063
ENSMUST00000204226.1	Gm32479	0.69231	0.599924	7.7445	1.2248	11.1865	3.48368	0.000108	ENSMUSG00000107619
ENSMUST00000112796.1	Gm15107	0.333333	0.57735	3.52667	1.2424	10.58	3.40327	0.00682	ENSMUSG00000072930
ENSMUST00000099192.9	Pofut1	0.339174	0.587467	3.51992	0.608953	10.3779	3.37545	0.000626	ENSMUSG00000046020
ENSMUST00000101339.7	Nhsl2	1.00584	1.00005	9.87051	3.78538	9.81319	3.29472	0.00779	ENSMUSG00000079481
ENSMUST00000057814.4	Oas1f	0.68647	0.595242	6.69788	2.23103	9.75699	3.28644	0.00406	ENSMUSG00000053765
ENSMUST00000139395.7	Actl6b	1.34501	1.16495	13.0516	4.53165	9.70368	3.27853	0.00491	ENSMUSG00000029712
ENSMUST00000147690.1	Rsf1os2	0.333333	0.57735	3.17482	1.08663	9.52445	3.25164	0.00712	ENSMUSG00000086993
ENSMUST00000148635.1	Gm12914	0.333333	0.57735	3.17168	1.07759	9.51505	3.25021	0.00695	ENSMUSG00000087608
ENSMUST00000167405.2	Tsku	0.333333	0.57735	3.16133	1.02592	9.48399	3.24549	0.00594	ENSMUSG00000049580
ENSMUST00000152827.1	4930406D18Rik	0.339174	0.587467	3.17121	1.06523	9.3498	3.22494	0.00686	ENSMUSG00000086923
ENSMUST00000065353.12	Yap1	0.339174	0.587467	3.16807	0.0303736	9.34056	3.22351	0.000163	ENSMUSG00000053110
ENSMUST00000103300.2	Trbv31	0.339174	0.587467	3.16494	1.03716	9.33131	3.22208	0.00631	ENSMUSG00000076499
ENSMUST00000070532.7	Fabp3	0.353136	0.61165	3.17121	1.06523	8.98013	3.16674	0.00734	ENSMUSG00000028773
ENSMUST00000089450.3	Apol8	1.73192	1.25257	15.4796	5.36633	8.93784	3.15993	0.00498	ENSMUSG00000056656
ENSMUST00000031899.13	Kel	9.29604	3.9309	80.2472	11.0661	8.63241	3.10976	4.47e-05	ENSMUSG00000029866
ENSMUST00000080511.2	Hist1h1b	0.706273	1.2233	5.98743	0.656134	8.47751	3.08364	0.000587	ENSMUSG00000058773
ENSMUST00000125184.7	Uba52	0.333333	0.57735	2.81622	0.611404	8.44867	3.07872	0.00219	ENSMUSG00000090137
ENSMUST00000083888.1	Snord15a	0.333333	0.57735	2.81262	0.588946	8.43785	3.07687	0.002	ENSMUSG00000065822
ENSMUST00000159514.7	Naa50	0.333333	0.57735	2.81262	0.588946	8.43785	3.07687	0.002	ENSMUSG00000022698
ENSMUST00000181212.1	2310031A07Rik	0.333333	0.57735	2.81262	0.588946	8.43785	3.07687	0.002	ENSMUSG00000097457
ENSMUST00000204151.1	Gm44415	0.672507	0.582474	5.63919	1.65936	8.38532	3.06787	0.00273	ENSMUSG00000108195
ENSMUST00000108523.9	Derl2	0.353136	0.61165	2.81262	0.588946	7.96467	2.99361	0.00241	ENSMUSG00000018442
ENSMUST00000122695.1	Gm24379	0.353136	0.61165	2.81262	0.588946	7.96467	2.99361	0.00241	ENSMUSG00000084644
ENSMUST00000037547.8	Disp2	87.195	6.48637	669.773	18.8925	7.68133	2.94136	4.04e-09	ENSMUSG00000040035
ENSMUST00000102085.1	Gm22137	0.333333	0.57735	2.46751	0.633674	7.40253	2.88802	0.00503	ENSMUSG00000076039
ENSMUST00000176703.2	9330154K18Rik	0.666667	1.1547	4.92827	0.613557	7.39241	2.88604	0.00133	ENSMUSG00000047807
ENSMUST00000070435.4	Fabp3-ps1	0.333333	0.57735	2.4639	0.608942	7.3917	2.88591	0.00458	ENSMUSG00000056366
ENSMUST00000102715.3	Stk39	0.333333	0.57735	2.4639	0.608942	7.3917	2.88591	0.00458	ENSMUSG00000027030
ENSMUST00000202673.1	N4bp2os	0.333333	0.57735	2.4639	0.608942	7.3917	2.88591	0.00458	ENSMUSG00000106978
ENSMUST00000096275.4	Iqsec2	0.333333	0.57735	2.46076	0.586979	7.38229	2.88407	0.00421	ENSMUSG00000041115
ENSMUST00000029669.3	Dnajb4	0.339174	0.587467	2.46751	0.633674	7.27505	2.86296	0.00529	ENSMUSG00000028035
ENSMUST00000048665.7	Chd9	0.339174	0.587467	2.46751	0.633674	7.27505	2.86296	0.00529	ENSMUSG00000056608
ENSMUST00000158365.1	Gm22767	0.339174	0.587467	2.46751	0.633674	7.27505	2.86296	0.00529	ENSMUSG00000088990
ENSMUST00000038791.14	Gde1	0.339174	0.587467	2.4639	0.608942	7.26441	2.86085	0.00483	ENSMUSG00000033917
ENSMUST00000137352.7		0.339174	0.587467	2.4639	0.608942	7.26441	2.86085	0.00483
ENSMUST00000207954.1	Gm45719	0.69231	0.599924	4.93141	0.64734	7.12312	2.83251	0.000164	ENSMUSG00000108940
ENSMUST00000118768.7	Prkd3	0.353136	0.61165	2.46076	0.586979	6.96831	2.80081	0.00506	ENSMUSG00000024070
ENSMUST00000200051.1	Gm35439	0.678348	1.17493	4.56921	1.18675	6.73578	2.75185	0.00684	ENSMUSG00000105476
ENSMUST00000166599.1	Lpcat2b	0.69231	0.599924	4.58269	1.25106	6.61942	2.72671	0.00283	ENSMUSG00000033794
ENSMUST00000072292.11	Zfp280c	0.69231	0.599924	4.57956	0.651807	6.61489	2.72572	0.00027	ENSMUSG00000036916
ENSMUST00000023504.4	Nr1i2	5.81013	4.79387	38.3705	7.04447	6.60407	2.72335	0.000573	ENSMUSG00000022809
ENSMUST00000095585.10	Adgrv1	28.9696	14.3899	189.376	28.9601	6.53707	2.70864	0.000137	ENSMUSG00000069170
ENSMUST00000088653.2	Ccdc87	8.91954	2.77506	56.9951	13.3398	6.38991	2.67579	0.000876	ENSMUSG00000067872
ENSMUST00000196770.1	Gm43024	0.672507	0.582474	4.2241	0.0404981	6.28112	2.65102	4.3e-05	ENSMUSG00000105472
ENSMUST00000193626.1	Gm37612	0.339174	0.587467	2.11205	0.020249	6.22704	2.63855	0.00197	ENSMUSG00000103835
ENSMUST00000198863.1	Gm42460	0.339174	0.587467	2.11205	0.020249	6.22704	2.63855	0.00197	ENSMUSG00000106430
ENSMUST00000046049.13	Fmo1	11.9581	3.82706	74.3366	13.4012	6.2164	2.63608	0.000242	ENSMUSG00000040181
ENSMUST00000031286.12	Crybb1	2.73548	2.11242	16.9005	2.84138	6.17826	2.6272	0.000447	ENSMUSG00000029343
ENSMUST00000043970.1	Nutm1	2.42423	1.65353	14.7938	3.22054	6.10246	2.60939	0.00104	ENSMUSG00000041358
ENSMUST00000003100.9	Cyp2f2	15.2765	10.933	92.298	12.6643	6.04182	2.59498	0.000207	ENSMUSG00000052974
ENSMUST00000201457.1	Gm42471	0.353136	0.61165	2.11205	0.020249	5.98083	2.58035	0.00251	ENSMUSG00000107263
ENSMUST00000152576.1	Gm11944	1.37066	1.5499	8.09587	1.21804	5.90656	2.56232	0.00104	ENSMUSG00000084941
ENSMUST00000033383.2	Usp11	19.5268	2.62917	112.741	16.4863	5.77363	2.52948	7.01e-05	ENSMUSG00000031066
ENSMUST00000193896.1	Gm34780	0.678348	1.17493	3.87225	0.612398	5.70835	2.51307	0.00584	ENSMUSG00000103513
ENSMUST00000009390.9	Trpm5	5.1295	6.33468	29.1781	8.04402	5.6883	2.508	0.00659	ENSMUSG00000009246
ENSMUST00000102552.7	Hmgn2	1.00584	1.00005	5.63558	0.660919	5.60286	2.48616	0.000541	ENSMUSG00000003038
ENSMUST00000016511.5	Ptk6	1.02564	0.030526	5.63245	1.22281	5.49162	2.45723	0.000619	ENSMUSG00000038751
ENSMUST00000034453.5	Acta1	2.3765	1.54025	13.0116	3.62396	5.47511	2.45289	0.0034	ENSMUSG00000031972
ENSMUST00000062045.2	Hist1h1e	2.71795	1.11107	14.774	1.71399	5.4357	2.44247	5.11e-05	ENSMUSG00000051627
ENSMUST00000197541.1	Gm43180	2.33917	3.21093	12.6619	1.73155	5.413	2.43643	0.00271	ENSMUSG00000105328
ENSMUST00000180712.7	9330159M07Rik	0.666667	1.1547	3.51679	0.578551	5.27518	2.39922	0.00874	ENSMUSG00000097177
ENSMUST00000107368.7	Unc45a	1.35314	1.52142	7.03044	2.13999	5.19566	2.37731	0.00957	ENSMUSG00000030533
ENSMUST00000023068.6	Smc1b	0.68647	0.595242	3.52353	0.642724	5.13283	2.35975	0.00137	ENSMUSG00000022432
ENSMUST00000139827.7	1700034H15Rik	2.75172	1.62435	14.0631	2.94473	5.11065	2.35351	0.00113	ENSMUSG00000055833
ENSMUST00000055374.6	Tssk2	1.66667	2.88675	8.4482	0.0809962	5.06892	2.34168	0.0066	ENSMUSG00000045521
ENSMUST00000193507.1	Gm37685	1.69815	0.553444	8.45086	2.80052	4.97651	2.31513	0.00638	ENSMUSG00000103024
ENSMUST00000018610.6	Nos2	2.07693	1.79977	10.2089	2.44473	4.91536	2.2973	0.00354	ENSMUSG00000020826
ENSMUST00000020899.4	Matn3	7.13178	2.57237	34.803	8.90015	4.87999	2.28688	0.00207	ENSMUSG00000020583
ENSMUST00000058472.12	Svop	78.9025	6.57135	381.724	28.5879	4.83792	2.27439	1.97e-06	ENSMUSG00000042078
ENSMUST00000110510.3	Gli3	2.77152	2.24165	13.3733	1.57559	4.82527	2.27061	0.000536	ENSMUSG00000021318
ENSMUST00000070152.11	Slc16a6	7.51284	0.44664	36.2423	4.62453	4.82404	2.27024	3.91e-05	ENSMUSG00000041920
ENSMUST00000146824.1	Lsm6	1.02564	0.030526	4.9278	1.21788	4.80459	2.26441	0.00145	ENSMUSG00000031683
ENSMUST00000149378.1	Gm13398	11.3019	1.35974	54.1843	6.09261	4.79427	2.26131	2.13e-05	ENSMUSG00000087364
ENSMUST00000188711.1	2610016A17Rik	2.73776	0.615057	13.0107	2.08429	4.75231	2.24863	0.000179	ENSMUSG00000101089
ENSMUST00000132527.8	Col9a3	0.672507	0.582474	3.16807	0.0303736	4.71084	2.23598	0.00031	ENSMUSG00000027570
ENSMUST00000180770.2	Gm26674	2.41255	2.17904	11.2639	1.21896	4.66891	2.22308	0.000854	ENSMUSG00000097597
ENSMUST00000152229.1	Rspo4os	2.70983	1.52617	12.6485	3.69935	4.66762	2.22269	0.00508	ENSMUSG00000086620
ENSMUST00000020161.8	Arg1	0.68647	0.595242	3.16807	0.0303736	4.61502	2.20634	0.00036	ENSMUSG00000019987
ENSMUST00000093207.3	Hba-a2	4.74944	1.99941	21.8117	3.08241	4.59247	2.19927	0.000197	ENSMUSG00000069917
ENSMUST00000122987.1	Gm16365	1.69003	2.12097	7.73775	1.55904	4.57847	2.19487	0.00729	ENSMUSG00000086915
ENSMUST00000038145.12	Clec16a	2.38462	0.534578	10.8986	2.10387	4.57037	2.19231	0.000498	ENSMUSG00000068663
ENSMUST00000060574.8	A2ml1	14.6505	2.83837	66.8275	7.83815	4.56146	2.1895	3.65e-05	ENSMUSG00000047228
ENSMUST00000102576.3	Matn1	5.10842	0.881366	23.1921	6.11506	4.53997	2.18268	0.00229	ENSMUSG00000040533
ENSMUST00000124676.1	Gm14169	4.45927	3.57524	20.0541	1.67036	4.49717	2.16902	0.000478	ENSMUSG00000086118
ENSMUST00000038529.1	Rbbp8nl	1.34501	1.16495	5.99418	1.66612	4.45659	2.15594	0.00744	ENSMUSG00000038980
ENSMUST00000133432.7	Gorasp2	2.07693	1.79977	9.14876	0.536656	4.40494	2.13912	0.00062	ENSMUSG00000014959
ENSMUST00000165810.1	Sec14l5	31.9673	9.7683	140.156	19.0682	4.38435	2.13236	0.000124	ENSMUSG00000091712
ENSMUST00000198292.1	Gm43162	2.69815	2.05228	11.6298	2.22386	4.31027	2.10778	0.0022	ENSMUSG00000104724
ENSMUST00000211992.1	Gm45774	2.04545	0.993274	8.79064	2.59689	4.29766	2.10355	0.00567	ENSMUSG00000110588
ENSMUST00000207878.1	Gm45181	1.39274	1.62511	5.98069	0.562589	4.29418	2.10238	0.00361	ENSMUSG00000108967
ENSMUST00000034243.6	Mmp15	356.089	34.2116	1504.11	74.5015	4.22398	2.0786	3.23e-07	ENSMUSG00000031790
ENSMUST00000075221.2	Osm	4.43007	1.48311	18.6655	4.31322	4.21337	2.07498	0.00165	ENSMUSG00000058755
ENSMUST00000163226.7	Camk2d	3.77152	2.38965	15.8394	3.65359	4.19974	2.0703	0.00304	ENSMUSG00000053819
ENSMUST00000055990.7	Eef1a2	0.672507	0.582474	2.81262	0.588946	4.18228	2.06429	0.00421	ENSMUSG00000016349
ENSMUST00000133400.1	C030013C21Rik	1.01168	1.01757	4.21735	1.0158	4.16866	2.05958	0.00835	ENSMUSG00000085078
ENSMUST00000024015.2	Guca2a	18.8579	5.10828	78.5723	12.4471	4.16655	2.05885	0.000254	ENSMUSG00000023247
ENSMUST00000045692.7	Fbxl16	4.48135	2.24061	18.6332	3.82107	4.15794	2.05587	0.00147	ENSMUSG00000025738
ENSMUST00000185334.6	Abhd14a	1.0198	1.00059	4.22771	1.08326	4.14561	2.05158	0.00931	ENSMUSG00000042210
ENSMUST00000038121.4	Gm7008	4.75528	1.43994	19.6941	6.30744	4.14152	2.05016	0.00712	ENSMUSG00000035983
ENSMUST00000103120.4	Cnp	1.02564	0.030526	4.2241	0.0404981	4.11849	2.04211	3.97e-11	ENSMUSG00000006782
ENSMUST00000180676.1	Gm2449	1.02564	0.030526	4.22049	1.03978	4.11497	2.04088	0.0018	ENSMUSG00000097223
ENSMUST00000132857.1	Gm12107	1.02564	0.030526	4.21735	1.0158	4.11191	2.03981	0.0016	ENSMUSG00000086335
ENSMUST00000144232.7	Mkln1os	6.86598	1.7518	28.1567	2.14257	4.10091	2.03594	1.11e-05	ENSMUSG00000086212
ENSMUST00000180737.1	A930007I19Rik	4.42423	2.48773	17.965	4.2857	4.06059	2.02169	0.00322	ENSMUSG00000097855
ENSMUST00000095941.8	Fbxo34	4.08505	2.99416	16.5616	3.20456	4.0542	2.01942	0.00264	ENSMUSG00000037536
ENSMUST00000042850.8	Svep1	18.8218	7.2619	75.3098	2.73321	4.00119	2.00043	1.52e-05	ENSMUSG00000028369
ENSMUST00000146501.7	4930412L05Rik	4.12822	1.84606	16.1819	2.09687	3.91982	1.97079	0.000296	ENSMUSG00000087192
ENSMUST00000026672.7	Pde8a	2.03148	0.9703	7.75751	2.26293	3.81864	1.93306	0.0069	ENSMUSG00000025584
ENSMUST00000026120.7	Bhlhe22	7.51284	0.44664	28.4556	8.74399	3.78759	1.92128	0.00606	ENSMUSG00000025128
ENSMUST00000013995.12	Abca4	9.49076	3.89682	35.8896	6.78744	3.78154	1.91897	0.00111	ENSMUSG00000028125
ENSMUST00000117460.7	Tmcc3	1.02564	0.030526	3.87538	0.638585	3.77849	1.91781	0.000248	ENSMUSG00000020023
ENSMUST00000034961.4	Igdcc3	9.18307	2.51951	34.5275	5.32671	3.75992	1.9107	0.000301	ENSMUSG00000032394
ENSMUST00000125326.7	Mdfic	12.2821	1.50549	45.8342	12.7406	3.73179	1.89987	0.00398	ENSMUSG00000041390
ENSMUST00000053239.2	Sstr3	11.225	4.19368	41.5814	7.59715	3.70437	1.88923	0.000916	ENSMUSG00000044933
ENSMUST00000066211.4	Gper1	9.22723	3.65329	34.1393	4.93409	3.69984	1.88746	0.000414	ENSMUSG00000053647
ENSMUST00000135808.7	Sfxn4	1.71795	0.623176	6.33568	1.82693	3.68792	1.88281	0.00605	ENSMUSG00000063698
ENSMUST00000159416.7	Car7	6.80073	1.94701	24.9964	1.72133	3.67554	1.87796	1.91e-05	ENSMUSG00000031883
ENSMUST00000159278.7	Zfp346	0.672507	0.582474	2.46076	0.586979	3.65909	1.87148	0.00956	ENSMUSG00000021481
ENSMUST00000158231.1	Gm24727	2.41026	1.22294	8.79958	2.43586	3.65088	1.86824	0.00665	ENSMUSG00000088856
ENSMUST00000031535.11	Hnf1a	3.41611	0.573333	12.3241	1.66561	3.60763	1.85105	0.000123	ENSMUSG00000029556
ENSMUST00000122143.7	Phrf1	3.42195	1.55817	12.3371	2.77172	3.60528	1.85011	0.00283	ENSMUSG00000038611
ENSMUST00000036796.7	Fstl4	6.56057	3.53521	23.5682	3.20973	3.59241	1.84495	0.000833	ENSMUSG00000036264
ENSMUST00000051241.6	Zfp36	1.37294	1.19048	4.92827	0.613557	3.58958	1.84381	0.0037	ENSMUSG00000044786
ENSMUST00000093209.3	Hba-a1	13.3032	4.34546	47.4609	9.21737	3.56764	1.83497	0.00115	ENSMUSG00000069919
ENSMUST00000141810.2	Gm15774	2.07109	1.08956	7.38182	1.77569	3.56422	1.83359	0.00449	ENSMUSG00000085118
ENSMUST00000165714.1	Fbxo34	2.08505	1.86421	7.38856	1.02465	3.54359	1.82521	0.00499	ENSMUSG00000037536
ENSMUST00000208787.1	Gm44996	10.6609	4.11129	37.6735	6.0765	3.53381	1.82123	0.000699	ENSMUSG00000109199
ENSMUST00000105845.8	Ephb2	6.79844	2.46622	23.9165	2.99705	3.51793	1.81473	0.000263	ENSMUSG00000028664
ENSMUST00000021930.8	Sfxn1	2.40442	0.670363	8.45447	2.14035	3.51621	1.81402	0.00342	ENSMUSG00000021474
ENSMUST00000105105.2	Hist1h3d	1.71795	0.623176	5.99057	1.64059	3.48704	1.802	0.00558	ENSMUSG00000099583
ENSMUST00000031096.10	Klb	12.2506	4.17534	42.6063	2.58344	3.4779	1.79822	3.92e-05	ENSMUSG00000029195
ENSMUST00000112132.7	Pzp	2.73776	0.615057	9.50061	1.01495	3.47022	1.79503	6.24e-05	ENSMUSG00000030359
ENSMUST00000108315.3	Dll3	4.08861	0.95777	14.0797	2.43581	3.44364	1.78393	0.000576	ENSMUSG00000003436
ENSMUST00000089287.6	Uba3	1.02564	0.030526	3.51992	0.608953	3.43192	1.77902	0.000396	ENSMUSG00000030061
ENSMUST00000168767.8	Gm10767	1.02564	0.030526	3.51992	0.608953	3.43192	1.77902	0.000396	ENSMUSG00000074826
ENSMUST00000180668.1	Gm2670	26.2763	3.37972	90.0324	19.7818	3.42638	1.77668	0.00151	ENSMUSG00000097002
ENSMUST00000208953.1	A230057D06Rik	2.38234	2.34302	8.09948	0.673836	3.3998	1.76545	0.00664	ENSMUSG00000109394
ENSMUST00000202542.1	Gm20186	16.6842	3.13342	55.982	10.3202	3.35539	1.74648	0.000739	ENSMUSG00000106874
ENSMUST00000061234.13	Pdik1l	1.36482	0.581193	4.56921	1.18675	3.34785	1.74324	0.00568	ENSMUSG00000050890
ENSMUST00000152825.1	Gm11630	5.80657	1.1494	19.3769	3.19292	3.33707	1.73858	0.000448	ENSMUSG00000086917
ENSMUST00000107411.2	Krt15	4.75172	4.01599	15.8503	1.9508	3.33569	1.73798	0.00506	ENSMUSG00000054146
ENSMUST00000206188.1	Gm34121	8.9033	1.67913	29.5682	1.83764	3.32104	1.73164	7.08e-06	ENSMUSG00000108659
ENSMUST00000036350.2	Cdnf	28.0059	0.86165	92.8526	17.3265	3.31546	1.72921	0.000645	ENSMUSG00000039496
ENSMUST00000021630.14	Akr1c6	1.69815	0.553444	5.6257	1.57114	3.31284	1.72807	0.00647	ENSMUSG00000021210
ENSMUST00000176268.1	Gm21988	1.69815	0.553444	5.6257	1.57114	3.31284	1.72807	0.00647	ENSMUSG00000040904
ENSMUST00000097419.9	Fgfr1op	1.70627	1.54196	5.63197	0.609481	3.30075	1.72279	0.00635	ENSMUSG00000069135
ENSMUST00000020759.11	Efemp1	2.37066	1.13588	7.7539	2.2382	3.27078	1.70964	0.00991	ENSMUSG00000020467
ENSMUST00000191207.1	Gm19461	25.2984	4.29107	82.3674	22.8547	3.25584	1.70303	0.00538	ENSMUSG00000101693
ENSMUST00000180557.5	4933405D12Rik	9.1597	4.20929	29.5687	0.283487	3.22813	1.6907	0.000157	ENSMUSG00000097852
ENSMUST00000028964.13	Rbck1	3.38462	2.26537	10.8955	2.55147	3.21911	1.68666	0.00884	ENSMUSG00000027466
ENSMUST00000135240.1	Gm15409	3.74132	2.094	11.9614	1.12518	3.1971	1.67677	0.000974	ENSMUSG00000087272
ENSMUST00000177608.7	Sulf1	5.10842	0.881366	16.1954	1.65823	3.17033	1.66463	5.1e-05	ENSMUSG00000016918
ENSMUST00000004051.7	Hlf	106.513	15.3439	337.166	49.4487	3.16549	1.66243	0.000248	ENSMUSG00000003949
ENSMUST00000118002.1	Cfap61	0.672507	0.582474	2.11205	0.020249	3.14056	1.65102	0.00522	ENSMUSG00000037143
ENSMUST00000017561.14	Plxdc1	39.6759	10.5703	123.52	5.49523	3.11323	1.63841	1.85e-05	ENSMUSG00000017417
ENSMUST00000006969.7	Krt23	20.4639	5.37642	63.6158	14.7058	3.10869	1.63631	0.00308	ENSMUSG00000006777
ENSMUST00000163220.8	Apopt1	1.0198	1.00059	3.16807	0.0303736	3.10655	1.63532	0.00989	ENSMUSG00000037787
ENSMUST00000029562.4	Chrnb2	108.167	16.9308	335.717	15.5739	3.10369	1.63398	2.53e-06	ENSMUSG00000027950
ENSMUST00000089217.10	Uba1	1.36482	0.581193	4.23084	1.09675	3.09993	1.63224	0.00712	ENSMUSG00000001924
ENSMUST00000095572.4	Slc10a1	2.05129	0.061052	6.33928	1.08028	3.09039	1.62779	0.000471	ENSMUSG00000021135
ENSMUST00000211807.1	Mt1	5.50344	3.2487	16.9036	2.21316	3.07146	1.61893	0.0024	ENSMUSG00000031765
ENSMUST00000198462.1	Gm42587	1.71795	0.623176	5.27652	1.03466	3.07139	1.61889	0.00221	ENSMUSG00000105701
ENSMUST00000111064.1	Ntsr2	5.83805	3.6069	17.9254	4.0531	3.07045	1.61845	0.00837	ENSMUSG00000020591
ENSMUST00000113179.8	Afm	2.75756	1.2819	8.46169	2.1935	3.06854	1.61755	0.00809	ENSMUSG00000029369
ENSMUST00000200558.4	Chrnb2	2.7634	1.63807	8.43832	1.75249	3.0536	1.61051	0.00638	ENSMUSG00000027950
ENSMUST00000211661.1	Gm45809	12.3613	3.11456	37.7036	9.41641	3.05014	1.60887	0.00444	ENSMUSG00000109708
ENSMUST00000111566.8	Clip1	4.73776	3.7352	14.4455	2.54561	3.04902	1.60835	0.00985	ENSMUSG00000049550
ENSMUST00000112597.7	Pcgf3	6.82053	1.02915	20.7732	5.24694	3.04569	1.60677	0.00402	ENSMUSG00000033623
ENSMUST00000025468.13	Pde6a	151.11	8.15174	459.902	40.562	3.04349	1.60573	1.32e-05	ENSMUSG00000024575
ENSMUST00000165838.7	Metrn	66.4526	9.03188	200.822	30.8917	3.02204	1.59552	0.000355	ENSMUSG00000002274
ENSMUST00000156718.1	Gm14014	6.82053	1.02915	20.4308	3.84894	2.99548	1.58279	0.00104	ENSMUSG00000087225
ENSMUST00000020241.14	Pah	3.08277	1.03834	9.15551	0.682739	2.96989	1.57041	0.000149	ENSMUSG00000020051
ENSMUST00000107977.3	Vsig10l	27.2994	15.695	80.9481	1.80115	2.9652	1.56813	0.00107	ENSMUSG00000070604
ENSMUST00000039229.7	Cdcp1	11.3204	6.34976	33.4706	5.47784	2.95666	1.56397	0.00379	ENSMUSG00000035498
ENSMUST00000051126.3	Pcdhb10	4.79489	0.69631	14.0667	2.07451	2.93369	1.55271	0.000327	ENSMUSG00000045657
ENSMUST00000182539.7	Ccnd3	4.44987	1.21918	13.0183	3.18132	2.92556	1.54871	0.00479	ENSMUSG00000034165
ENSMUST00000033201.6	Anks4b	75.9316	13.4412	221.289	17.7171	2.91432	1.54316	2.84e-05	ENSMUSG00000030909
ENSMUST00000070565.14	Mok	3.74944	0.495923	10.9017	2.13333	2.90757	1.53981	0.00131	ENSMUSG00000056458
ENSMUST00000109430.1	Gpr75	11.2681	0.840784	32.7529	4.00168	2.90669	1.53938	9.89e-05	ENSMUSG00000043999
ENSMUST00000037261.3	Ptgdr2	4.73548	2.45957	13.7319	1.13709	2.8998	1.53595	0.0012	ENSMUSG00000034117
ENSMUST00000191186.1	5031425E22Rik	13.6469	1.19977	39.072	3.65939	2.86307	1.51756	2.68e-05	ENSMUSG00000073147
ENSMUST00000114610.7	Etl4	21.4197	5.55461	61.2378	7.4758	2.85895	1.51549	0.000312	ENSMUSG00000036617
ENSMUST00000079287.11	Nme5	4.08861	0.95777	11.6091	2.06426	2.83936	1.50557	0.00123	ENSMUSG00000035984
ENSMUST00000000769.13	Serpinf1	13.951	6.5187	39.4207	3.3445	2.82565	1.49858	0.000947	ENSMUSG00000000753
ENSMUST00000196242.1	1600023N17Rik	4.1305	2.16366	11.6059	1.74035	2.80981	1.49047	0.00346	ENSMUSG00000104986
ENSMUST00000129063.1		2.38462	0.534578	6.68439	1.59578	2.80313	1.48704	0.00445
ENSMUST00000157465.1	Gm23668	6.80073	1.94701	18.9986	1.66905	2.79361	1.48213	0.000173	ENSMUSG00000088090
ENSMUST00000193107.1	Gm37475	4.78904	0.640104	13.3598	2.92644	2.78967	1.48009	0.00256	ENSMUSG00000102152
ENSMUST00000171629.1	Arhgef37	104.385	10.1065	289.793	18.711	2.77619	1.47311	5.32e-06	ENSMUSG00000045094
ENSMUST00000004201.7	Col5a3	98.54	11.9995	272.058	59.5874	2.76089	1.46513	0.00259	ENSMUSG00000004098
ENSMUST00000052521.8	Gas2l2	21.5642	2.26793	59.4681	5.0037	2.75773	1.46348	2.08e-05	ENSMUSG00000020686
ENSMUST00000188282.6	Tmem242	8.56413	1.36763	23.6092	5.61204	2.75675	1.46297	0.00405	ENSMUSG00000004945
ENSMUST00000131198.1	Gm13620	3.07109	0.986849	8.45855	1.91006	2.75425	1.46166	0.00487	ENSMUSG00000086603
ENSMUST00000115716.8	Psd2	1.02564	0.030526	2.81936	0.62987	2.74887	1.45884	0.00264	ENSMUSG00000024347
ENSMUST00000099816.2	Cd80	14.7226	4.84569	40.1465	4.11504	2.72687	1.44725	0.000448	ENSMUSG00000075122
ENSMUST00000033489.7	Praf2	17.8241	6.29457	48.5996	6.13657	2.72662	1.44711	0.000913	ENSMUSG00000031149
ENSMUST00000024706.11	Pla2g7	38.105	10.0614	103.815	11.8803	2.72445	1.44596	0.000334	ENSMUSG00000023913
ENSMUST00000095323.7	1700029J07Rik	6.47323	1.02045	17.6162	4.82685	2.7214	1.44435	0.00787	ENSMUSG00000071103
ENSMUST00000182994.7	Ank2	20.1783	6.02925	54.9128	1.8796	2.72138	1.44434	7.63e-05	ENSMUSG00000032826
ENSMUST00000082431.3	Gpx2	67.0667	8.98622	180.987	14.9909	2.69861	1.43222	2.89e-05	ENSMUSG00000042808
ENSMUST00000191729.1		1.69815	0.553444	4.56921	1.18675	2.69069	1.42798	0.00899
ENSMUST00000180974.1	C920006O11Rik	6.81469	1.99604	18.312	3.30556	2.68713	1.42607	0.0021	ENSMUSG00000097574
ENSMUST00000114233.2	Htra3	11.6609	2.43313	31.3311	4.0286	2.68686	1.42592	0.000353	ENSMUSG00000029096
ENSMUST00000122160.7	Uspl1	8.91142	1.45892	23.9399	0.810407	2.68642	1.42569	4.4e-06	ENSMUSG00000041264
ENSMUST00000111741.8	Add3	54.0715	13.1195	145.009	6.96527	2.6818	1.4232	4.14e-05	ENSMUSG00000025026
ENSMUST00000182275.1	Gm10535	6.16782	1.17317	16.5212	3.83934	2.67861	1.42148	0.00425	ENSMUSG00000097988
ENSMUST00000208795.1	Gm44982	2.75756	1.2819	7.38543	0.985452	2.67825	1.42129	0.00256	ENSMUSG00000109399
ENSMUST00000041627.13	Sdk2	3.43591	1.24635	9.14202	1.53013	2.66073	1.41182	0.00243	ENSMUSG00000041592
ENSMUST00000014990.12	Tppp3	52.415	7.04981	138.715	28.1073	2.64648	1.40408	0.0021	ENSMUSG00000014846
ENSMUST00000004505.2	Npc1l1	6.52096	1.75289	17.2528	4.03563	2.64574	1.40367	0.00553	ENSMUSG00000020447
ENSMUST00000169803.2	Rimbp3	10.915	1.33981	28.8609	1.53779	2.64416	1.40281	5.04e-06	ENSMUSG00000071636
ENSMUST00000140075.8	Miga2	3.07109	0.986849	8.10623	1.6859	2.63953	1.40028	0.00426	ENSMUSG00000026858
ENSMUST00000135583.1	Gm16059	3.75172	2.52653	9.85655	1.22711	2.62721	1.39353	0.00935	ENSMUSG00000085802
ENSMUST00000210323.1	Gm31812	11.2821	0.335786	29.5579	3.04008	2.61989	1.38951	4.76e-05	ENSMUSG00000109599
ENSMUST00000023797.6	Krt4	423.599	18.7378	1106.9	73.5434	2.61308	1.38575	4.4e-06	ENSMUSG00000059668
ENSMUST00000039752.3	Slc16a8	24.3834	6.44401	63.6512	10.8276	2.61043	1.38429	0.00167	ENSMUSG00000032988
ENSMUST00000208508.2	Gm16675	14.7261	1.96473	38.3692	1.2895	2.60552	1.38157	2.29e-06	ENSMUSG00000097534
ENSMUST00000075158.1	Vmn1r40	8.52452	0.963357	22.1869	2.02851	2.60271	1.38002	4.29e-05	ENSMUSG00000096051
ENSMUST00000172031.8	Inpp4b	28.3415	3.79655	73.6161	8.61309	2.59747	1.3771	0.000162	ENSMUSG00000037940
ENSMUST00000110332.1	Anapc1	2.04545	0.993274	5.27652	1.03466	2.57964	1.36717	0.00797	ENSMUSG00000014355
ENSMUST00000038720.6	Ccdc114	47.8826	11.5692	123.11	15.189	2.57108	1.36237	0.000486	ENSMUSG00000040189
ENSMUST00000018246.4	Hist1h2bc	234.286	38.8562	601.839	52.4768	2.56883	1.36111	6.69e-05	ENSMUSG00000018102
ENSMUST00000099473.9	Wdr76	2.7436	0.647032	7.04346	0.664967	2.56723	1.36021	0.0002	ENSMUSG00000027242
ENSMUST00000114431.2	Btg4	14.9721	3.18322	38.3507	5.66929	2.56148	1.35698	0.000792	ENSMUSG00000032056
ENSMUST00000028882.1	Il1a	5.50116	1.74508	14.0828	3.40574	2.55998	1.35613	0.00813	ENSMUSG00000027399
ENSMUST00000107112.1	Capn5	2.75756	1.2819	7.04346	0.664967	2.55424	1.35289	0.00214	ENSMUSG00000035547
ENSMUST00000034508.13	Usp2	28.3451	0.738514	72.1974	8.25312	2.54709	1.34885	9.49e-05	ENSMUSG00000032010
ENSMUST00000176742.1	Gm20633	6.10613	2.59894	15.5015	2.55434	2.53868	1.34408	0.00426	ENSMUSG00000093553
ENSMUST00000073853.2	Gm11562	2.36482	1.49778	5.98743	0.656134	2.53188	1.34021	0.00859	ENSMUSG00000062278
ENSMUST00000153461.1	A430108G06Rik	7.25288	3.95373	18.2913	2.28071	2.52193	1.33453	0.00576	ENSMUSG00000086851
ENSMUST00000027499.12	Bok	89.3628	13.3198	224.602	23.8847	2.51338	1.32963	0.000139	ENSMUSG00000026278
ENSMUST00000005711.5	Chmp2a	3.09673	1.11947	7.74716	1.63002	2.50172	1.32292	0.00655	ENSMUSG00000033916
ENSMUST00000015540.2	Cd83	144.005	9.73853	358.788	23.1614	2.49149	1.31701	5.97e-06	ENSMUSG00000015396
ENSMUST00000097331.1	Gm6034	2.40442	0.670363	5.98069	0.562589	2.48737	1.31462	0.000399	ENSMUSG00000073407
ENSMUST00000188642.1	2810429I04Rik	9.64334	3.90885	23.917	3.80346	2.48015	1.31043	0.00396	ENSMUSG00000097709
ENSMUST00000204081.1	Gm10069	5.12238	0.97674	12.6925	3.29025	2.47786	1.30909	0.00876	ENSMUSG00000059659
ENSMUST00000111147.7	Caprin1	2.70983	1.52617	6.68486	0.553607	2.46689	1.30269	0.00543	ENSMUSG00000027184
ENSMUST00000028856.2	Mall	10.5596	4.14945	26.0456	1.55472	2.46654	1.30249	0.000921	ENSMUSG00000027377
ENSMUST00000104928.1	Actl10	4.42779	1.50962	10.909	0.521245	2.46375	1.30086	0.000414	ENSMUSG00000078129
ENSMUST00000209208.1	Gm19935	3.43007	0.699869	8.44867	1.83421	2.46312	1.30049	0.00443	ENSMUSG00000110332
ENSMUST00000026917.9	Nrp1	1099.42	54.9315	2705.91	254.743	2.46122	1.29937	3.98e-05	ENSMUSG00000025810
ENSMUST00000145095.1	Gm12290	10.1633	4.44187	24.9954	2.25149	2.45939	1.2983	0.0021	ENSMUSG00000087622
ENSMUST00000036938.8	Slc7a15	2.72379	0.524584	6.68847	1.22376	2.45557	1.29606	0.0021	ENSMUSG00000020600
ENSMUST00000044311.8	Colgalt2	968.136	13.7557	2374.58	72.521	2.45274	1.29439	5.15e-08	ENSMUSG00000032649
ENSMUST00000139884.1	1700003M07Rik	12.6631	3.06416	30.9901	2.4762	2.44726	1.29117	0.000196	ENSMUSG00000085389
ENSMUST00000181254.1	1700037F24Rik	3.44987	1.68405	8.44145	0.975334	2.44689	1.29095	0.00436	ENSMUSG00000097540
ENSMUST00000048544.12	Bicd2	67.7529	9.84242	165.371	11.7115	2.4408	1.28735	3.27e-05	ENSMUSG00000037933
ENSMUST00000181764.7	6030443J06Rik	16.0932	3.51831	39.0611	6.51418	2.42718	1.27928	0.00171	ENSMUSG00000097207
ENSMUST00000211896.1	Btbd8	10.8893	2.27757	26.4204	3.85774	2.42626	1.27873	0.000961	ENSMUSG00000111375
ENSMUST00000103105.9	Aoc3	4.06881	1.68931	9.86643	1.7102	2.42489	1.27792	0.00583	ENSMUSG00000019326
ENSMUST00000162003.7	Mff	14.7226	4.84569	35.5677	8.14023	2.41587	1.27254	0.00885	ENSMUSG00000026150
ENSMUST00000031256.5	Aff1	2.04545	0.993274	4.93141	0.64734	2.41092	1.26958	0.00559	ENSMUSG00000029313
ENSMUST00000164299.1	Gm2822	2.05129	0.061052	4.93141	0.64734	2.40406	1.26547	0.000256	ENSMUSG00000090358
ENSMUST00000020278.5	Tacr2	10.5618	1.90566	25.3742	5.66883	2.40244	1.2645	0.00515	ENSMUSG00000020081
ENSMUST00000173311.7	Chd1	1.02564	0.030526	2.46076	0.586979	2.39924	1.26258	0.00551	ENSMUSG00000023852
ENSMUST00000087629.9	Htra3	82.035	19.3594	195.088	14.8893	2.37811	1.24982	0.000201	ENSMUSG00000029096
ENSMUST00000080210.9	Slc1a2	2827.67	238.433	6721.65	540.95	2.3771	1.2492	2.72e-05	ENSMUSG00000005089
ENSMUST00000025601.6	Lpxn	13.9361	5.4291	33.1151	5.12616	2.37622	1.24867	0.00433	ENSMUSG00000024696
ENSMUST00000165764.7	Cyp27b1	49.2624	3.72743	116.813	7.35237	2.37124	1.24564	7.64e-06	ENSMUSG00000006724
ENSMUST00000042971.15	Arl5c	12.6527	1.62349	29.9466	6.16865	2.36681	1.24294	0.00334	ENSMUSG00000038352
ENSMUST00000084640.2	Abca14	17.1189	3.53387	40.5092	6.75945	2.36635	1.24266	0.00181	ENSMUSG00000062017
ENSMUST00000048001.6	Dmgdh	143.089	21.6345	338.262	69.8983	2.364	1.24123	0.00362	ENSMUSG00000042102
ENSMUST00000043813.1	Nudt15	2.38462	0.534578	5.63558	0.660919	2.3633	1.2408	0.00057	ENSMUSG00000033405
ENSMUST00000185662.6	Mir155hg	2.39046	0.576469	5.63197	0.609481	2.35602	1.23635	0.00054	ENSMUSG00000097418
ENSMUST00000181742.1	Gm807	38.2403	2.34971	89.8192	9.868	2.34881	1.23193	0.000119	ENSMUSG00000097848
ENSMUST00000148568.1	Hopxos	2.41026	1.22294	5.63197	0.609481	2.33666	1.22445	0.00647	ENSMUSG00000087541
ENSMUST00000180550.1	Gm26533	4.82053	2.44588	11.2613	1.57995	2.33611	1.22411	0.00865	ENSMUSG00000097748
ENSMUST00000036819.6	9130409I23Rik	1.35898	0.555537	3.16807	0.0303736	2.33122	1.22108	0.00134	ENSMUSG00000038768
ENSMUST00000156734.1	Gm15492	6.79844	2.46622	15.8363	2.76764	2.3294	1.21996	0.00554	ENSMUSG00000085012
ENSMUST00000110985.1	Tsc22d4	104.568	1.43703	243.452	22.4687	2.32817	1.21919	3.97e-05	ENSMUSG00000029723
ENSMUST00000181814.2	3110039I08Rik	3.78904	1.66639	8.80318	1.63335	2.32333	1.21619	0.00983	ENSMUSG00000074415
ENSMUST00000047115.7	Wdr25	18.704	5.50037	43.3401	7.74669	2.31716	1.21235	0.00414	ENSMUSG00000040877
ENSMUST00000212675.1	Iws1	2.73776	0.615057	6.33254	1.02962	2.31304	1.20979	0.00203	ENSMUSG00000024384
ENSMUST00000128198.1	Gm15326	30.0082	6.40621	69.3539	6.37445	2.31117	1.20862	0.000282	ENSMUSG00000086111
ENSMUST00000031319.7	Ppbp	94.8756	7.07726	219.174	18.116	2.31012	1.20797	3.24e-05	ENSMUSG00000029372
ENSMUST00000031003.10	Ppp2r2c	18.781	0.688143	43.2705	4.21441	2.30396	1.20411	6.02e-05	ENSMUSG00000029120
ENSMUST00000142533.1	Gm12279	8.56413	1.36763	19.7302	4.41596	2.30382	1.20403	0.00579	ENSMUSG00000087120
ENSMUST00000022082.7	Glrx	165.239	10.944	380.647	37.2266	2.30361	1.20389	7.24e-05	ENSMUSG00000021591
ENSMUST00000205909.1	Snhg1	10.2483	1.72	23.5736	3.62401	2.30024	1.20178	0.0012	ENSMUSG00000108414
ENSMUST00000043059.7	Sema7a	60.3111	10.4733	138.684	0.622757	2.29948	1.20131	1.31e-05	ENSMUSG00000038264
ENSMUST00000203027.1	9930120I10Rik	3.06297	0.977158	7.03985	1.21791	2.29837	1.20061	0.00451	ENSMUSG00000108120
ENSMUST00000109379.8	Bdp1	4.44759	1.56318	10.212	1.65701	2.29608	1.19917	0.00465	ENSMUSG00000049658
ENSMUST00000139677.1	Gm14453	14.4067	3.14536	32.7295	1.97123	2.27182	1.18385	0.00014	ENSMUSG00000087442
ENSMUST00000120776.7	Gm12216	3.09673	1.11947	7.03358	1.1571	2.27129	1.18351	0.00547	ENSMUSG00000081769
ENSMUST00000135829.7	Gm13415	2.03148	0.9703	4.57956	0.651807	2.25429	1.17267	0.00923	ENSMUSG00000085057
ENSMUST00000134801.1	Gm14066	7.19347	1.19686	16.2161	3.86795	2.25428	1.17266	0.00836	ENSMUSG00000085071
ENSMUST00000067450.2	2700046A07Rik	14.0734	3.41077	31.7212	6.64122	2.25398	1.17248	0.0064	ENSMUSG00000041789
ENSMUST00000181146.1	Gm26634	16.1072	4.53443	36.2859	7.22168	2.25278	1.1717	0.00637	ENSMUSG00000097085
ENSMUST00000102817.4	Gap43	2.03148	0.9703	4.57281	0.570177	2.25097	1.17055	0.00788	ENSMUSG00000047261
ENSMUST00000203332.1	9530062K07Rik	29.1364	4.961	65.5319	13.5591	2.24914	1.16937	0.00474	ENSMUSG00000108030
ENSMUST00000115480.7	2610203C22Rik	5.79489	1.0489	13.0278	0.725458	2.24815	1.16874	6.41e-05	ENSMUSG00000079671
ENSMUST00000032260.5	Clec2d	104.354	10.5671	234.564	23.3824	2.24778	1.1685	0.00012	ENSMUSG00000030157
ENSMUST00000097822.9	Ubr4	24.6259	4.5919	55.2654	12.5108	2.2442	1.1662	0.00727	ENSMUSG00000066036
ENSMUST00000183302.5	Dst	20.8741	2.49818	46.8208	11.6471	2.24301	1.16543	0.00926	ENSMUSG00000026131
ENSMUST00000183323.2	Gm29361	11.6433	2.32789	26.0281	3.17267	2.23545	1.16056	0.000726	ENSMUSG00000099708
ENSMUST00000033751.7	Vegfd	23.1818	6.40239	51.7636	8.1296	2.23294	1.15894	0.00305	ENSMUSG00000031380
ENSMUST00000200008.1	5330426L24Rik	26.7307	6.24998	59.5071	10.3879	2.22617	1.15456	0.00339	ENSMUSG00000105501
ENSMUST00000028854.14	Mal	1310.26	51.6013	2916.63	245.247	2.22599	1.15445	3.18e-05	ENSMUSG00000027375
ENSMUST00000029805.12	Mttp	47.7252	5.65202	106.039	14.4065	2.22187	1.15178	0.000618	ENSMUSG00000028158
ENSMUST00000039840.14	Enpp6	4.43591	0.495649	9.84306	2.34792	2.21895	1.14988	0.00796	ENSMUSG00000038173
ENSMUST00000108759.2	Slc35f3	10.6515	3.89561	23.5839	2.43838	2.21415	1.14675	0.00278	ENSMUSG00000057060
ENSMUST00000066791.5	Tmem179	51.1679	7.90115	113.285	18.0229	2.21399	1.14665	0.00156	ENSMUSG00000054013
ENSMUST00000069520.10	Syp	10.9906	3.45402	24.2751	1.87985	2.20871	1.1432	0.0011	ENSMUSG00000031144
ENSMUST00000115610.1	Arvcf	22.9429	2.74201	50.6191	10.9291	2.2063	1.14163	0.00535	ENSMUSG00000000325
ENSMUST00000001412.16	Vps50	5.11426	0.938976	11.2603	2.17535	2.20176	1.13865	0.00413	ENSMUSG00000001376
ENSMUST00000071982.5	Bmper	35.816	3.59126	78.5439	9.14185	2.19298	1.13289	0.000283	ENSMUSG00000031963
ENSMUST00000143564.7	5830418P13Rik	24.9663	2.76533	54.5497	5.88105	2.18493	1.12759	0.000221	ENSMUSG00000086236
ENSMUST00000112552.1	Uhrf2	13.2402	4.35034	28.8843	4.19323	2.18156	1.12536	0.00417	ENSMUSG00000024817
ENSMUST00000186444.1	2810414N06Rik	94.6682	4.86975	206.271	5.04026	2.17889	1.12359	1.5e-07	ENSMUSG00000100594
ENSMUST00000110241.7	Ints10	8.23307	2.25354	17.9385	2.67702	2.17883	1.12355	0.00299	ENSMUSG00000031864
ENSMUST00000207774.1	Gm44669	36.2448	1.78414	78.8536	2.02346	2.17558	1.1214	1.58e-07	ENSMUSG00000109115
ENSMUST00000001595.9	Fkbp10	6.15386	0.183156	13.3769	2.44752	2.17375	1.12018	0.00223	ENSMUSG00000001555
ENSMUST00000045301.7	Hist1h1d	9.23892	1.85665	20.0546	1.66082	2.17066	1.11814	0.000286	ENSMUSG00000052565
ENSMUST00000130859.1	Gssos2	3.73548	1.50197	8.09635	0.618018	2.16742	1.11598	0.0035	ENSMUSG00000085317
ENSMUST00000199417.1	Gm42664	49.5071	4.16015	106.989	18.0369	2.16108	1.11176	0.0017	ENSMUSG00000106099
ENSMUST00000039630.5	Ror1	1517.11	9.69632	3274.31	121.046	2.15826	1.10987	2.66e-07	ENSMUSG00000035305
ENSMUST00000028288.4	Notch1	2154.19	148.001	4649.27	430.535	2.15825	1.10986	7.79e-05	ENSMUSG00000026923
ENSMUST00000099060.1	Gcnt7	7.20159	2.81843	15.4822	2.59726	2.14984	1.10423	0.0096	ENSMUSG00000074569
ENSMUST00000020190.7	Vnn3	39.7937	8.08285	85.5258	8.24462	2.14923	1.10382	0.000472	ENSMUSG00000020010
ENSMUST00000098580.5	Mttp	35.879	6.11286	77.0984	7.57606	2.14885	1.10356	0.000328	ENSMUSG00000028158
ENSMUST00000134305.1	Bcas3os2	58.3266	5.5817	125.197	22.2027	2.14648	1.10197	0.00231	ENSMUSG00000085514
ENSMUST00000132584.7	B230206L02Rik	76.9606	5.19387	165.008	27.4717	2.14406	1.10034	0.00158	ENSMUSG00000086003
ENSMUST00000030551.10	Alpl	33.5327	2.51027	71.8348	8.74643	2.14223	1.09911	0.000339	ENSMUSG00000028766
ENSMUST00000063465.10	Wnt5a	1141.12	25.2897	2442.42	36.7146	2.14037	1.09786	4.02e-09	ENSMUSG00000021994
ENSMUST00000198192.1	Gm43362	9.56997	0.588404	20.4325	4.36219	2.13506	1.09428	0.00524	ENSMUSG00000105201
ENSMUST00000031277.6	Prkg2	10.9033	1.84382	23.2294	0.968235	2.13049	1.09119	5.03e-05	ENSMUSG00000029334
ENSMUST00000076275.10	Nr6a1	4.80301	1.66073	10.2012	1.55644	2.12392	1.08673	0.0063	ENSMUSG00000063972
ENSMUST00000208016.1	Gm45235	23.2169	0.890909	49.2844	1.0378	2.12279	1.08596	5.14e-08	ENSMUSG00000108957
ENSMUST00000195771.1	Gm37323	168.405	17.3007	357.213	49.0265	2.12115	1.08485	0.000752	ENSMUSG00000104328
ENSMUST00000143705.1	Gm12932	5.47551	1.23011	11.6095	0.944983	2.12026	1.08424	0.000476	ENSMUSG00000086342
ENSMUST00000212717.1	Gm33103	10.31	3.05381	21.8341	2.76637	2.11776	1.08254	0.00287	ENSMUSG00000110594
ENSMUST00000061721.5	E2f2	249.921	14.5973	529.101	24.0885	2.11707	1.08207	2.5e-06	ENSMUSG00000018983
ENSMUST00000189257.6	Usp37	10.9848	3.85456	23.2249	3.75265	2.11427	1.08016	0.00762	ENSMUSG00000033364
ENSMUST00000130063.7	Ftx	8.49888	2.34246	17.9488	0.979353	2.1119	1.07854	0.00066	ENSMUSG00000086370
ENSMUST00000209301.1	Gm45441	8.53848	0.433383	17.9447	3.76647	2.10163	1.07151	0.00511	ENSMUSG00000110020
ENSMUST00000053469.1	Mettl21a	20.9394	4.94246	43.9846	2.68644	2.10057	1.07078	0.000393	ENSMUSG00000025956
ENSMUST00000037718.9	Fbxo15	14.077	4.40953	29.5593	3.03194	2.09983	1.07027	0.00243	ENSMUSG00000034391
ENSMUST00000006101.3	Itgae	22.8124	4.63724	47.5206	1.86419	2.0831	1.05873	0.000139	ENSMUSG00000005947
ENSMUST00000020283.4	H2afy2	54.6282	16.0024	113.685	10.8004	2.08106	1.05732	0.00183	ENSMUSG00000020086
ENSMUST00000212384.1	6330537M06Rik	28.6505	2.80499	59.4977	7.29175	2.07667	1.05427	0.00048	ENSMUSG00000110575
ENSMUST00000114959.8	Stard6	1.69815	0.553444	3.52353	0.642724	2.07492	1.05306	0.00976	ENSMUSG00000079608
ENSMUST00000029833.12	Lrriq3	3.3963	1.10689	7.04032	0.616368	2.07294	1.05168	0.0025	ENSMUSG00000028182
ENSMUST00000139218.1	Gm16201	27.9709	6.82601	57.7006	7.66356	2.06288	1.04466	0.00241	ENSMUSG00000086742
ENSMUST00000160436.1	Tcerg1l	17.4278	1.71695	35.9255	3.98378	2.06139	1.04362	0.000316	ENSMUSG00000091002
ENSMUST00000112842.7	Gin1	6.14802	0.973084	12.6682	2.77331	2.06054	1.04302	0.00853	ENSMUSG00000026333
ENSMUST00000143941.2	Cul1	3.41611	0.573333	7.03719	1.58941	2.06	1.04265	0.00995	ENSMUSG00000029686
ENSMUST00000106677.7	Prkar1a	113.422	2.54568	233.641	13.1113	2.05992	1.04259	4.41e-06	ENSMUSG00000020612
ENSMUST00000056028.10	Sbk1	3632.1	214.861	7479.39	448.918	2.05925	1.04212	1.07e-05	ENSMUSG00000042978
ENSMUST00000070258.2	Gm5447	1.02564	0.030526	2.11205	0.020249	2.05924	1.04211	3.65e-09	ENSMUSG00000056257
ENSMUST00000199279.1	Gm43684	1.02564	0.030526	2.11205	0.020249	2.05924	1.04211	3.65e-09	ENSMUSG00000105613
ENSMUST00000183034.4	Dst	19.8404	1.17905	40.851	9.19771	2.05898	1.04193	0.00776	ENSMUSG00000026131
ENSMUST00000075632.12	Ttc41	52.0151	9.1759	106.987	13.5689	2.05684	1.04043	0.00114	ENSMUSG00000044937
ENSMUST00000137257.1	Gm15860	1.71211	0.60446	3.51679	0.578551	2.05406	1.03848	0.00967	ENSMUSG00000087336
ENSMUST00000039928.5	Plekhh1	1095.9	33.4981	2248.05	126.739	2.05133	1.03656	5.07e-06	ENSMUSG00000060716
ENSMUST00000000809.2	Slc5a5	15.3311	2.29578	31.3118	2.36229	2.04237	1.03025	0.000155	ENSMUSG00000000792
ENSMUST00000113383.2	Flrt1	69.874	14.9958	142.511	8.94145	2.03954	1.02824	0.000362	ENSMUSG00000047787
ENSMUST00000090381.10	Exoc4	249.334	16.5941	507.811	39.7595	2.03667	1.02621	4.65e-05	ENSMUSG00000029763
ENSMUST00000014927.7	Plekhg4	106.983	3.80773	217.238	20.4137	2.03059	1.0219	9.32e-05	ENSMUSG00000014782
ENSMUST00000115636.3	Suv39h1	19.8241	3.26755	40.133	2.91315	2.02445	1.01753	0.000199	ENSMUSG00000039231
ENSMUST00000119311.7	Auh	30.077	0.611015	60.8827	5.1074	2.02423	1.01737	4.7e-05	ENSMUSG00000021460
ENSMUST00000203987.1	Gm43936	7.82409	2.44384	15.8332	2.04439	2.02364	1.01695	0.0048	ENSMUSG00000107876
ENSMUST00000126959.4	Srrm4os	7.84033	1.98182	15.857	2.92708	2.02249	1.01613	0.00773	ENSMUSG00000086219
ENSMUST00000181746.1	9230116N13Rik	25.2438	5.53014	51.0068	5.39325	2.02057	1.01476	0.00118	ENSMUSG00000097403
ENSMUST00000031325.5	Areg	37.4591	11.6007	75.6581	2.98829	2.01975	1.01418	0.00148	ENSMUSG00000029378
ENSMUST00000149514.7	Nbdy	8.19119	0.886516	16.5373	1.51757	2.01892	1.01358	0.000174	ENSMUSG00000086316
ENSMUST00000017597.4	Pipox	79.8451	12.0914	160.47	9.36159	2.00977	1.00703	9.7e-05	ENSMUSG00000017453
ENSMUST00000095487.5	Wfikkn1	28.1166	5.55318	56.2848	5.67057	2.00183	1.00132	0.000849	ENSMUSG00000071192
